# Supplementary material for: rac-18-Meth­oxy­coronaridine hydro­chloride
Source: Acta Crystallogr Sect E Struct Rep Online. 2012 Mar 10;68(Pt 4):o1041. doi: 10.1107/S1600536812009981 (PMC3344002; doi:10.1107/S1600536812009981)
Supplement: Supplementary file 1 [file e-68-o1041-sup1.cif]

##############################################################################
#                                                                            #
# This CIF contains the data in a paper accepted for publication in          #
# Acta Crystallographica Section E. It conforms to the requirements of       #
# Notes for Authors for Acta Crystallographica Section E, and has been       #
# peer reviewed under the auspices of the IUCr Commission on Journals.       #
#                                                                            #
# Full details of the Crystallographic Information File format               #
# are given in the paper "The Crystallographic Information File (CIF):       #
# a New Standard Archive File for Crystallography" by S. R. Hall, F. H.      #
# Allen and I. D. Brown [Acta Cryst. (1991), A47, 655-685].                  #
#                                                                            #
# The current version of the core CIF dictionary is obtainable from          #
# ftp://ftp.iucr.org/pub/cif_core.dic.                                       #
#                                                                            #
# Software is freely available for graphical display of the structure(s)     #
# in this CIF. For information consult the CIF software page                 #
# http://www.iucr.org/resources/cif/software.                                #
#                                                                            #
# This file may be used for bona fide research purposes within the           #
# scientific community so long as proper attribution is given to the journal # 
# article from which it was obtained.                                        #
#                                                                            #
##############################################################################
data_I
_audit_creation_method     SHELXL-97
_chemical_name_systematic
;
(1<i>RS</i>,13<i>RS</i>,17<i>SR</i>)-1-(methoxycarbonyl)-17-(2-methoxyethyl)-
3,13-diazapentacyclo[13.3.1.0^2,10^.0^4,9^.0^13,18^]nonadeca-
2(10),4,6,8-tetraen-13-ium chloride
;
_chemical_name_common     '<i>rac</i>-18-Methoxycoronaridine hydrochloride'
_chemical_formula_moiety     'C22 H29 N2 O3 +, Cl -'
_chemical_formula_sum     'C22 H29 Cl N2 O3'
_chemical_formula_iupac     'C22 H29 N2 O3 +, Cl -'
_chemical_formula_weight     404.92
_chemical_melting_point     ?
_symmetry_cell_setting     monoclinic
_symmetry_space_group_name_H-M     'P 21/n'
_symmetry_space_group_name_Hall     '-P 2yn'
loop_
    _symmetry_equiv_pos_as_xyz
    'x, y, z'
    '-x+1/2, y+1/2, -z+1/2'
    '-x, -y, -z'
    'x-1/2, -y-1/2, z-1/2'
_cell_length_a     9.3692(14)
_cell_length_b     20.161(3)
_cell_length_c     11.6281(18)
_cell_angle_alpha     90.00
_cell_angle_beta     110.221(2)
_cell_angle_gamma     90.00
_cell_volume     2061.1(5)
_cell_formula_units_Z     4
_cell_measurement_reflns_used     4279
_cell_measurement_theta_min     2.53
_cell_measurement_theta_max     26.92
_cell_measurement_temperature     125(2)
_exptl_crystal_description     plate
_exptl_crystal_colour     colourless
_exptl_crystal_size_max     0.21
_exptl_crystal_size_mid     0.17
_exptl_crystal_size_min     0.08
_exptl_crystal_density_diffrn     1.305
_exptl_crystal_density_meas     ?
_exptl_crystal_density_method     ?
_exptl_crystal_F_000     864
_exptl_absorpt_coefficient_mu     0.211
_exptl_absorpt_correction_type     multi-scan
_exptl_absorpt_process_details     '(SADABS; Bruker, 2007)'
_exptl_absorpt_correction_T_min     0.9579
_exptl_absorpt_correction_T_max     0.9825
_exptl_special_details     ?
_diffrn_ambient_temperature     125(2)
_diffrn_radiation_type     MoK\a
_diffrn_radiation_wavelength     0.71073
_diffrn_radiation_source     'fine-focus sealed tube'
_diffrn_radiation_monochromator     graphite
_diffrn_measurement_device_type     'Bruker APEXII CCD'
_diffrn_measurement_method     '\f and \w scans'
_diffrn_detector_area_resol_mean     ?
_diffrn_reflns_number     22802
_diffrn_reflns_av_R_equivalents     0.0998
_diffrn_reflns_av_sigmaI/netI     0.0844
_diffrn_reflns_theta_min     2.02
_diffrn_reflns_theta_max     26.73
_diffrn_reflns_theta_full     26.73
_diffrn_measured_fraction_theta_max     0.999
_diffrn_measured_fraction_theta_full     0.999
_diffrn_reflns_limit_h_min     -11
_diffrn_reflns_limit_h_max     11
_diffrn_reflns_limit_k_min     -25
_diffrn_reflns_limit_k_max     25
_diffrn_reflns_limit_l_min     -14
_diffrn_reflns_limit_l_max     14
_refine_special_details
;
Suitable crystals were mounted in a nylon loop with Paratone-<i>N</i>
cryoprotectant oil and data collected on a Bruker <i>APEX</i> 2 CCD platform
diffractometer. The structure was solved using direct methods and standard
difference map techniques, and was refined by full-matrix least-squares
procedures on F2 with <i>SHELXTL</i> Version 6.14 (Sheldrick, 2008).
Refinement of <i>F</i>^2^ against ALL reflections. The weighted <i>R</i>-factor
<i>wR</i> and goodness of fit <i>S</i> are based on <i>F</i>^2^, conventional
<i>R</i>-factors <i>R</i> are based on <i>F</i>, with <i>F</i> set to zero for
negative <i>F</i>^2^. The threshold expression of <i>F</i>^2^ >
\s(<i>F</i>^2^) is used only for calculating <i>R</i>-factors(gt) <i>etc</i>.
and is not relevant to the choice of reflections for refinement.
<i>R</i>-factors based on <i>F</i>^2^ are statistically about twice as large
as those based on <i>F</i>, and <i>R</i>- factors based on ALL data will be
even larger.
;
_reflns_number_total     4374
_reflns_number_gt     2620
_reflns_threshold_expression     I>2sigma(I)
_refine_ls_structure_factor_coef     Fsqd
_refine_ls_matrix_type     full
_refine_ls_R_factor_all     0.1124
_refine_ls_R_factor_gt     0.0526
_refine_ls_wR_factor_gt     0.0991
_refine_ls_wR_factor_ref     0.1181
_refine_ls_goodness_of_fit_ref     1.007
_refine_ls_restrained_S_all     1.007
_refine_ls_number_reflns     4374
_refine_ls_number_parameters     261
_refine_ls_number_restraints     0
_refine_ls_hydrogen_treatment     mixed
_refine_ls_weighting_scheme     calc
_refine_ls_weighting_details
         'calc w=1/[\s^2^(Fo^2^)+(0.0445P)^2^+0.8261P] where P=(Fo^2^+2Fc^2^)/3'
_atom_sites_solution_hydrogens     geom
_atom_sites_solution_primary     direct
_atom_sites_solution_secondary     difmap
_refine_ls_shift/su_max     0.000
_refine_ls_shift/su_mean     0.000
_refine_diff_density_max     0.310
_refine_diff_density_min     -0.317
_refine_ls_extinction_method     none
_refine_ls_extinction_coef     ?
loop_
    _atom_type_symbol
    _atom_type_description
    _atom_type_scat_dispersion_real
    _atom_type_scat_dispersion_imag
    _atom_type_scat_source
    'C' 'C' 0.0033 0.0016
                         'International Tables Vol C Tables 4.2.6.8 and 6.1.1.4'
    'H' 'H' 0.0000 0.0000
                         'International Tables Vol C Tables 4.2.6.8 and 6.1.1.4'
    'N' 'N' 0.0061 0.0033
                         'International Tables Vol C Tables 4.2.6.8 and 6.1.1.4'
    'Cl' 'Cl' 0.1484 0.1585
                         'International Tables Vol C Tables 4.2.6.8 and 6.1.1.4'
    'O' 'O' 0.0106 0.0060
                         'International Tables Vol C Tables 4.2.6.8 and 6.1.1.4'
_computing_data_collection     'APEX2 (Bruker, 2007)'
_computing_cell_refinement     'SAINT  (Bruker, 2007)'
_computing_data_reduction     'SAINT  (Bruker, 2007)'
_computing_structure_solution     'SHELXS97 (Sheldrick, 2008)'
_computing_structure_refinement     'SHELXL97 (Sheldrick, 2008)'
_computing_molecular_graphics     'SHELXTL (Sheldrick, 2008)'
_computing_publication_material     'SHELXTL (Sheldrick, 2008)'
loop_
    _atom_site_type_symbol
    _atom_site_label
    _atom_site_fract_x
    _atom_site_fract_y
    _atom_site_fract_z
    _atom_site_U_iso_or_equiv
    _atom_site_adp_type
    _atom_site_calc_flag
    _atom_site_refinement_flags
    _atom_site_occupancy
    _atom_site_symmetry_multiplicity
    _atom_site_disorder_assembly
    _atom_site_disorder_group
    C C2 -0.6298(3) -0.03049(13) 0.2437(2) 0.0159(6) Uani d . 1 1 . .
    C C3 -0.3327(3) 0.04266(13) 0.4114(2) 0.0204(6) Uani d . 1 1 . .
    H H11A -0.2318 0.0509 0.4745 0.024 Uiso calc R 1 1 . .
    H H11B -0.3874 0.0099 0.4441 0.024 Uiso calc R 1 1 . .
    C C5 -0.2795(3) -0.05676(13) 0.2987(2) 0.0195(6) Uani d . 1 1 . .
    H H10A -0.1936 -0.0632 0.2687 0.023 Uiso calc R 1 1 . .
    H H10B -0.2456 -0.0720 0.3849 0.023 Uiso calc R 1 1 . .
    C C6 -0.4102(3) -0.10020(13) 0.2237(2) 0.0194(6) Uani d . 1 1 . .
    H H12C -0.4299 -0.0918 0.1357 0.023 Uiso calc R 1 1 . .
    H H12D -0.3796 -0.1472 0.2402 0.023 Uiso calc R 1 1 . .
    C C7 -0.5551(3) -0.08957(13) 0.2490(2) 0.0178(6) Uani d . 1 1 . .
    C C8 -0.6388(3) -0.13907(13) 0.2870(2) 0.0177(6) Uani d . 1 1 . .
    C C9 -0.6179(3) -0.20695(13) 0.3122(2) 0.0224(6) Uani d . 1 1 . .
    H H12A -0.5347 -0.2298 0.3015 0.027 Uiso calc R 1 1 . .
    C C10 -0.7204(3) -0.24016(14) 0.3529(3) 0.0268(7) Uani d . 1 1 . .
    H H12B -0.7063 -0.2861 0.3714 0.032 Uiso calc R 1 1 . .
    C C11 -0.8452(3) -0.20713(14) 0.3674(2) 0.0249(7) Uani d . 1 1 . .
    H H11E -0.9144 -0.2313 0.3949 0.030 Uiso calc R 1 1 . .
    C C12 -0.8691(3) -0.14076(13) 0.3427(2) 0.0204(6) Uani d . 1 1 . .
    H H18A -0.9534 -0.1186 0.3528 0.024 Uiso calc R 1 1 . .
    C C13 -0.7655(3) -0.10689(13) 0.3021(2) 0.0179(6) Uani d . 1 1 . .
    C C14 -0.4234(3) 0.10731(13) 0.3792(2) 0.0180(6) Uani d . 1 1 . .
    H H10C -0.4145 0.1323 0.4557 0.022 Uiso calc R 1 1 . .
    C C15 -0.3613(3) 0.14888(13) 0.2976(2) 0.0198(6) Uani d . 1 1 . .
    H H19A -0.2491 0.1518 0.3343 0.024 Uiso calc R 1 1 . .
    H H19B -0.4034 0.1944 0.2898 0.024 Uiso calc R 1 1 . .
    C C16 -0.5960(3) 0.03842(12) 0.2080(2) 0.0152(6) Uani d . 1 1 . .
    C C17 -0.5909(3) 0.09052(13) 0.3084(2) 0.0178(6) Uani d . 1 1 . .
    H H11C -0.6468 0.1310 0.2699 0.021 Uiso calc R 1 1 . .
    H H11D -0.6393 0.0722 0.3649 0.021 Uiso calc R 1 1 . .
    C C18 -0.2695(3) 0.19660(14) 0.0775(3) 0.0237(6) Uani d . 1 1 . .
    H H11H -0.2384 0.2229 0.1541 0.028 Uiso calc R 1 1 . .
    H H11I -0.1882 0.2000 0.0415 0.028 Uiso calc R 1 1 . .
    C C19 -0.2917(3) 0.12482(13) 0.1052(2) 0.0212(6) Uani d . 1 1 . .
    H H11F -0.1927 0.1062 0.1575 0.025 Uiso calc R 1 1 . .
    H H11G -0.3258 0.0995 0.0275 0.025 Uiso calc R 1 1 . .
    C C20 -0.4076(3) 0.11564(12) 0.1697(2) 0.0170(6) Uani d . 1 1 . .
    H H18B -0.5047 0.1368 0.1170 0.020 Uiso calc R 1 1 . .
    C C21 -0.4422(3) 0.04253(13) 0.1856(2) 0.0172(6) Uani d . 1 1 . .
    H H17A -0.4478 0.0167 0.1108 0.021 Uiso calc R 1 1 . .
    C C22 -0.7202(3) 0.05207(13) 0.0837(2) 0.0165(6) Uani d . 1 1 . .
    C C98 -0.9699(3) 0.08902(16) -0.0188(3) 0.0345(8) Uani d . 1 1 . .
    H H12E -1.0560 0.1086 -0.0015 0.052 Uiso calc R 1 1 . .
    H H12F -1.0004 0.0462 -0.0600 0.052 Uiso calc R 1 1 . .
    H H12G -0.9381 0.1189 -0.0719 0.052 Uiso calc R 1 1 . .
    C C99 -0.3917(4) 0.28863(14) -0.0384(3) 0.0377(8) Uani d . 1 1 . .
    H H11J -0.4889 0.3044 -0.0963 0.057 Uiso calc R 1 1 . .
    H H11K -0.3136 0.2912 -0.0766 0.057 Uiso calc R 1 1 . .
    H H11L -0.3617 0.3164 0.0354 0.057 Uiso calc R 1 1 . .
    N N1 -0.7580(2) -0.04105(11) 0.27505(19) 0.0167(5) Uani d . 1 1 . .
    N N4 -0.3142(2) 0.01673(11) 0.29607(19) 0.0174(5) Uani d . 1 1 . .
    H H4 -0.214(4) 0.0360(15) 0.299(3) 0.048(10) Uiso d . 1 1 . .
    O O1 -0.4075(2) 0.22182(9) -0.00591(17) 0.0262(5) Uani d . 1 1 . .
    O O2 -0.7097(2) 0.03754(9) -0.01348(16) 0.0256(5) Uani d . 1 1 . .
    O O3 -0.84383(19) 0.07907(9) 0.09564(16) 0.0246(5) Uani d . 1 1 . .
    Cl Cl 0.02001(7) 0.05216(3) 0.35272(6) 0.02537(18) Uani d . 1 1 . .
    H H1 -0.824(3) -0.0090(14) 0.285(2) 0.027(8) Uiso d . 1 1 . .
loop_
    _atom_site_aniso_label
    _atom_site_aniso_U_11
    _atom_site_aniso_U_22
    _atom_site_aniso_U_33
    _atom_site_aniso_U_12
    _atom_site_aniso_U_13
    _atom_site_aniso_U_23
    C2 0.0138(13) 0.0207(15) 0.0116(12) -0.0009(11) 0.0022(10) 0.0002(11)
    C3 0.0189(14) 0.0267(16) 0.0138(13) 0.0020(12) 0.0034(11) -0.0005(11)
    C5 0.0169(14) 0.0194(15) 0.0208(14) 0.0057(12) 0.0049(11) 0.0016(12)
    C6 0.0181(14) 0.0185(15) 0.0218(14) 0.0031(11) 0.0070(11) -0.0004(12)
    C7 0.0169(14) 0.0206(15) 0.0143(13) 0.0019(11) 0.0032(11) -0.0017(11)
    C8 0.0166(14) 0.0199(15) 0.0132(13) -0.0003(11) 0.0011(11) -0.0018(11)
    C9 0.0188(15) 0.0226(16) 0.0223(15) 0.0011(12) 0.0027(12) -0.0009(12)
    C10 0.0295(17) 0.0168(15) 0.0300(17) -0.0018(12) 0.0052(13) 0.0031(13)
    C11 0.0215(15) 0.0263(17) 0.0246(16) -0.0081(12) 0.0051(13) 0.0018(12)
    C12 0.0133(14) 0.0265(16) 0.0192(14) -0.0028(11) 0.0030(11) 0.0002(12)
    C13 0.0152(14) 0.0218(15) 0.0135(13) -0.0018(11) 0.0009(11) -0.0001(11)
    C14 0.0174(13) 0.0205(15) 0.0147(13) 0.0023(11) 0.0039(11) -0.0026(11)
    C15 0.0162(14) 0.0202(15) 0.0209(14) -0.0022(11) 0.0038(11) -0.0034(12)
    C16 0.0108(13) 0.0189(15) 0.0140(13) 0.0011(10) 0.0018(10) 0.0008(11)
    C17 0.0170(14) 0.0197(15) 0.0170(14) 0.0015(11) 0.0062(11) -0.0001(11)
    C18 0.0190(15) 0.0273(16) 0.0254(15) -0.0024(12) 0.0085(12) 0.0014(13)
    C19 0.0179(14) 0.0253(16) 0.0204(15) 0.0014(12) 0.0065(12) 0.0016(12)
    C20 0.0141(13) 0.0195(15) 0.0159(13) 0.0011(11) 0.0035(11) 0.0024(11)
    C21 0.0134(13) 0.0230(16) 0.0133(13) 0.0013(11) 0.0021(10) -0.0004(11)
    C22 0.0151(13) 0.0151(14) 0.0192(14) -0.0010(11) 0.0059(11) 0.0007(11)
    C98 0.0188(16) 0.052(2) 0.0237(16) 0.0125(14) -0.0035(13) -0.0020(15)
    C99 0.051(2) 0.0228(18) 0.044(2) 0.0058(15) 0.0223(17) 0.0096(15)
    N1 0.0133(11) 0.0181(13) 0.0187(12) 0.0011(9) 0.0052(9) -0.0012(9)
    N4 0.0141(12) 0.0219(13) 0.0135(11) 0.0006(9) 0.0013(9) 0.0005(9)
    O1 0.0247(11) 0.0212(11) 0.0329(12) 0.0015(8) 0.0103(9) 0.0061(9)
    O2 0.0212(10) 0.0398(13) 0.0148(10) 0.0043(9) 0.0049(8) -0.0033(9)
    O3 0.0162(10) 0.0372(12) 0.0175(10) 0.0087(8) 0.0019(8) -0.0009(8)
    Cl 0.0161(3) 0.0283(4) 0.0299(4) 0.0018(3) 0.0056(3) -0.0024(3)
_geom_special_details
;
All e.s.d.'s (except the e.s.d. in the dihedral angle between two l.s. planes)
are estimated using the full covariance matrix. The cell e.s.d.'s are taken
into account individually in the estimation of e.s.d.'s in distances, angles
and torsion angles; correlations between e.s.d.'s in cell parameters are only
used when they are defined by crystal symmetry. An approximate (isotropic)
treatment of cell e.s.d.'s is used for estimating e.s.d.'s involving l.s.
planes.
;
loop_
    _geom_bond_atom_site_label_1
    _geom_bond_atom_site_label_2
    _geom_bond_site_symmetry_2
    _geom_bond_distance
    _geom_bond_publ_flag
    C2 C7 . 1.372(4) ?
    C2 N1 . 1.387(3) ?
    C2 C16 . 1.514(3) ?
    C3 N4 . 1.504(3) ?
    C3 C14 . 1.530(3) ?
    C3 H11A . 0.9900 ?
    C3 H11B . 0.9900 ?
    C5 C6 . 1.513(3) ?
    C5 N4 . 1.515(3) ?
    C5 H10A . 0.9900 ?
    C5 H10B . 0.9900 ?
    C6 C7 . 1.500(3) ?
    C6 H12C . 0.9900 ?
    C6 H12D . 0.9900 ?
    C7 C8 . 1.430(4) ?
    C8 C9 . 1.399(4) ?
    C8 C13 . 1.416(4) ?
    C9 C10 . 1.381(4) ?
    C9 H12A . 0.9500 ?
    C10 C11 . 1.406(4) ?
    C10 H12B . 0.9500 ?
    C11 C12 . 1.371(4) ?
    C11 H11E . 0.9500 ?
    C12 C13 . 1.396(4) ?
    C12 H18A . 0.9500 ?
    C13 N1 . 1.372(3) ?
    C14 C15 . 1.524(4) ?
    C14 C17 . 1.537(3) ?
    C14 H10C . 1.0000 ?
    C15 C20 . 1.550(3) ?
    C15 H19A . 0.9900 ?
    C15 H19B . 0.9900 ?
    C16 C22 . 1.535(3) ?
    C16 C21 . 1.552(3) ?
    C16 C17 . 1.559(3) ?
    C17 H11C . 0.9900 ?
    C17 H11D . 0.9900 ?
    C18 O1 . 1.416(3) ?
    C18 C19 . 1.512(4) ?
    C18 H11H . 0.9900 ?
    C18 H11I . 0.9900 ?
    C19 C20 . 1.530(3) ?
    C19 H11F . 0.9900 ?
    C19 H11G . 0.9900 ?
    C20 C21 . 1.534(4) ?
    C20 H18B . 1.0000 ?
    C21 N4 . 1.515(3) ?
    C21 H17A . 1.0000 ?
    C22 O2 . 1.204(3) ?
    C22 O3 . 1.330(3) ?
    C98 O3 . 1.456(3) ?
    C98 H12E . 0.9800 ?
    C98 H12F . 0.9800 ?
    C98 H12G . 0.9800 ?
    C99 O1 . 1.420(3) ?
    C99 H11J . 0.9800 ?
    C99 H11K . 0.9800 ?
    C99 H11L . 0.9800 ?
    N1 H1 . 0.93(3) ?
    N4 Cl . 3.054(2) ?
    N4 H4 . 1.01(3) ?
loop_
    _geom_angle_atom_site_label_1
    _geom_angle_atom_site_label_2
    _geom_angle_atom_site_label_3
    _geom_angle_site_symmetry_1
    _geom_angle_site_symmetry_3
    _geom_angle
    _geom_angle_publ_flag
    C7 C2 N1 . . 109.2(2) ?
    C7 C2 C16 . . 131.0(2) ?
    N1 C2 C16 . . 119.7(2) ?
    N4 C3 C14 . . 107.7(2) ?
    N4 C3 H11A . . 110.2 ?
    C14 C3 H11A . . 110.2 ?
    N4 C3 H11B . . 110.2 ?
    C14 C3 H11B . . 110.2 ?
    H11A C3 H11B . . 108.5 ?
    C6 C5 N4 . . 115.4(2) ?
    C6 C5 H10A . . 108.4 ?
    N4 C5 H10A . . 108.4 ?
    C6 C5 H10B . . 108.4 ?
    N4 C5 H10B . . 108.4 ?
    H10A C5 H10B . . 107.5 ?
    C7 C6 C5 . . 114.3(2) ?
    C7 C6 H12C . . 108.7 ?
    C5 C6 H12C . . 108.7 ?
    C7 C6 H12D . . 108.7 ?
    C5 C6 H12D . . 108.7 ?
    H12C C6 H12D . . 107.6 ?
    C2 C7 C8 . . 107.1(2) ?
    C2 C7 C6 . . 126.7(2) ?
    C8 C7 C6 . . 126.2(2) ?
    C9 C8 C13 . . 119.0(2) ?
    C9 C8 C7 . . 134.0(2) ?
    C13 C8 C7 . . 106.9(2) ?
    C10 C9 C8 . . 118.8(3) ?
    C10 C9 H12A . . 120.6 ?
    C8 C9 H12A . . 120.6 ?
    C9 C10 C11 . . 121.1(3) ?
    C9 C10 H12B . . 119.4 ?
    C11 C10 H12B . . 119.4 ?
    C12 C11 C10 . . 121.3(3) ?
    C12 C11 H11E . . 119.3 ?
    C10 C11 H11E . . 119.3 ?
    C11 C12 C13 . . 117.8(3) ?
    C11 C12 H18A . . 121.1 ?
    C13 C12 H18A . . 121.1 ?
    N1 C13 C12 . . 130.4(2) ?
    N1 C13 C8 . . 107.7(2) ?
    C12 C13 C8 . . 121.9(2) ?
    C15 C14 C3 . . 108.7(2) ?
    C15 C14 C17 . . 109.0(2) ?
    C3 C14 C17 . . 108.8(2) ?
    C15 C14 H10C . . 110.1 ?
    C3 C14 H10C . . 110.1 ?
    C17 C14 H10C . . 110.1 ?
    C14 C15 C20 . . 108.6(2) ?
    C14 C15 H19A . . 110.0 ?
    C20 C15 H19A . . 110.0 ?
    C14 C15 H19B . . 110.0 ?
    C20 C15 H19B . . 110.0 ?
    H19A C15 H19B . . 108.3 ?
    C2 C16 C22 . . 105.1(2) ?
    C2 C16 C21 . . 112.9(2) ?
    C22 C16 C21 . . 106.13(19) ?
    C2 C16 C17 . . 111.6(2) ?
    C22 C16 C17 . . 113.6(2) ?
    C21 C16 C17 . . 107.45(19) ?
    C14 C17 C16 . . 108.1(2) ?
    C14 C17 H11C . . 110.1 ?
    C16 C17 H11C . . 110.1 ?
    C14 C17 H11D . . 110.1 ?
    C16 C17 H11D . . 110.1 ?
    H11C C17 H11D . . 108.4 ?
    O1 C18 C19 . . 109.2(2) ?
    O1 C18 H11H . . 109.8 ?
    C19 C18 H11H . . 109.8 ?
    O1 C18 H11I . . 109.8 ?
    C19 C18 H11I . . 109.8 ?
    H11H C18 H11I . . 108.3 ?
    C18 C19 C20 . . 113.2(2) ?
    C18 C19 H11F . . 108.9 ?
    C20 C19 H11F . . 108.9 ?
    C18 C19 H11G . . 108.9 ?
    C20 C19 H11G . . 108.9 ?
    H11F C19 H11G . . 107.8 ?
    C19 C20 C21 . . 113.0(2) ?
    C19 C20 C15 . . 114.1(2) ?
    C21 C20 C15 . . 107.5(2) ?
    C19 C20 H18B . . 107.3 ?
    C21 C20 H18B . . 107.3 ?
    C15 C20 H18B . . 107.3 ?
    N4 C21 C20 . . 107.1(2) ?
    N4 C21 C16 . . 110.39(19) ?
    C20 C21 C16 . . 108.6(2) ?
    N4 C21 H17A . . 110.2 ?
    C20 C21 H17A . . 110.2 ?
    C16 C21 H17A . . 110.2 ?
    O2 C22 O3 . . 123.7(2) ?
    O2 C22 C16 . . 124.0(2) ?
    O3 C22 C16 . . 112.3(2) ?
    O3 C98 H12E . . 109.5 ?
    O3 C98 H12F . . 109.5 ?
    H12E C98 H12F . . 109.5 ?
    O3 C98 H12G . . 109.5 ?
    H12E C98 H12G . . 109.5 ?
    H12F C98 H12G . . 109.5 ?
    O1 C99 H11J . . 109.5 ?
    O1 C99 H11K . . 109.5 ?
    H11J C99 H11K . . 109.5 ?
    O1 C99 H11L . . 109.5 ?
    H11J C99 H11L . . 109.5 ?
    H11K C99 H11L . . 109.5 ?
    C13 N1 C2 . . 109.0(2) ?
    C13 N1 H1 . . 123.8(17) ?
    C2 N1 H1 . . 126.9(17) ?
    C3 N4 C21 . . 109.59(19) ?
    C3 N4 C5 . . 114.3(2) ?
    C21 N4 C5 . . 117.03(19) ?
    C3 N4 Cl . . 98.72(14) ?
    C21 N4 Cl . . 123.72(15) ?
    C5 N4 Cl . . 91.58(13) ?
    C3 N4 H4 . . 103.3(18) ?
    C21 N4 H4 . . 110.6(18) ?
    C5 N4 H4 . . 100.7(18) ?
    Cl N4 H4 . . 13.3(18) ?
    C18 O1 C99 . . 111.6(2) ?
    C22 O3 C98 . . 114.9(2) ?
loop_
    _geom_torsion_atom_site_label_1
    _geom_torsion_atom_site_label_2
    _geom_torsion_atom_site_label_3
    _geom_torsion_atom_site_label_4
    _geom_torsion_site_symmetry_1
    _geom_torsion_site_symmetry_2
    _geom_torsion_site_symmetry_3
    _geom_torsion_site_symmetry_4
    _geom_torsion
    _geom_torsion_publ_flag
    N4 C5 C6 C7 . . . . -51.3(3) ?
    N1 C2 C7 C8 . . . . -0.9(3) ?
    C16 C2 C7 C8 . . . . -179.2(2) ?
    N1 C2 C7 C6 . . . . -179.1(2) ?
    C16 C2 C7 C6 . . . . 2.7(4) ?
    C5 C6 C7 C2 . . . . 54.5(4) ?
    C5 C6 C7 C8 . . . . -123.3(3) ?
    C2 C7 C8 C9 . . . . -177.7(3) ?
    C6 C7 C8 C9 . . . . 0.4(5) ?
    C2 C7 C8 C13 . . . . 0.7(3) ?
    C6 C7 C8 C13 . . . . 178.9(2) ?
    C13 C8 C9 C10 . . . . -1.0(4) ?
    C7 C8 C9 C10 . . . . 177.3(3) ?
    C8 C9 C10 C11 . . . . 0.9(4) ?
    C9 C10 C11 C12 . . . . -0.5(4) ?
    C10 C11 C12 C13 . . . . 0.2(4) ?
    C11 C12 C13 N1 . . . . -177.4(2) ?
    C11 C12 C13 C8 . . . . -0.3(4) ?
    C9 C8 C13 N1 . . . . 178.4(2) ?
    C7 C8 C13 N1 . . . . -0.3(3) ?
    C9 C8 C13 C12 . . . . 0.8(4) ?
    C7 C8 C13 C12 . . . . -178.0(2) ?
    N4 C3 C14 C15 . . . . -44.1(3) ?
    N4 C3 C14 C17 . . . . 74.5(2) ?
    C3 C14 C15 C20 . . . . 71.2(3) ?
    C17 C14 C15 C20 . . . . -47.2(3) ?
    C7 C2 C16 C22 . . . . 108.9(3) ?
    N1 C2 C16 C22 . . . . -69.2(3) ?
    C7 C2 C16 C21 . . . . -6.4(4) ?
    N1 C2 C16 C21 . . . . 175.5(2) ?
    C7 C2 C16 C17 . . . . -127.5(3) ?
    N1 C2 C16 C17 . . . . 54.4(3) ?
    C15 C14 C17 C16 . . . . 72.0(3) ?
    C3 C14 C17 C16 . . . . -46.4(3) ?
    C2 C16 C17 C14 . . . . 103.9(2) ?
    C22 C16 C17 C14 . . . . -137.5(2) ?
    C21 C16 C17 C14 . . . . -20.4(3) ?
    O1 C18 C19 C20 . . . . -63.6(3) ?
    C18 C19 C20 C21 . . . . 174.0(2) ?
    C18 C19 C20 C15 . . . . -62.8(3) ?
    C14 C15 C20 C19 . . . . -147.6(2) ?
    C14 C15 C20 C21 . . . . -21.4(3) ?
    C19 C20 C21 N4 . . . . 80.5(2) ?
    C15 C20 C21 N4 . . . . -46.3(3) ?
    C19 C20 C21 C16 . . . . -160.3(2) ?
    C15 C20 C21 C16 . . . . 72.9(2) ?
    C2 C16 C21 N4 . . . . -54.3(3) ?
    C22 C16 C21 N4 . . . . -168.9(2) ?
    C17 C16 C21 N4 . . . . 69.2(2) ?
    C2 C16 C21 C20 . . . . -171.4(2) ?
    C22 C16 C21 C20 . . . . 74.0(2) ?
    C17 C16 C21 C20 . . . . -47.9(2) ?
    C2 C16 C22 O2 . . . . -88.7(3) ?
    C21 C16 C22 O2 . . . . 31.2(3) ?
    C17 C16 C22 O2 . . . . 149.1(3) ?
    C2 C16 C22 O3 . . . . 88.4(2) ?
    C21 C16 C22 O3 . . . . -151.7(2) ?
    C17 C16 C22 O3 . . . . -33.8(3) ?
    C12 C13 N1 C2 . . . . 177.2(3) ?
    C8 C13 N1 C2 . . . . -0.2(3) ?
    C7 C2 N1 C13 . . . . 0.7(3) ?
    C16 C2 N1 C13 . . . . 179.2(2) ?
    C14 C3 N4 C21 . . . . -25.3(3) ?
    C14 C3 N4 C5 . . . . -158.9(2) ?
    C14 C3 N4 Cl . . . . 105.34(18) ?
    C20 C21 N4 C3 . . . . 75.1(2) ?
    C16 C21 N4 C3 . . . . -42.9(3) ?
    C20 C21 N4 C5 . . . . -152.6(2) ?
    C16 C21 N4 C5 . . . . 89.4(2) ?
    C20 C21 N4 Cl . . . . -40.4(2) ?
    C16 C21 N4 Cl . . . . -158.41(15) ?
    C6 C5 N4 C3 . . . . 105.4(2) ?
    C6 C5 N4 C21 . . . . -24.7(3) ?
    C6 C5 N4 Cl . . . . -154.30(19) ?
    C19 C18 O1 C99 . . . . -178.0(2) ?
    O2 C22 O3 C98 . . . . 1.2(4) ?
    C16 C22 O3 C98 . . . . -175.9(2) ?
loop_
    _geom_hbond_atom_site_label_D
    _geom_hbond_atom_site_label_H
    _geom_hbond_atom_site_label_A
    _geom_hbond_site_symmetry_A
    _geom_hbond_distance_DH
    _geom_hbond_distance_HA
    _geom_hbond_distance_DA
    _geom_hbond_angle_DHA
    N4 H4 Cl . 1.01(3) 2.09(3) 3.054(2) 160(3)
    N1 H1 Cl 1_455 0.93(3) 2.25(3) 3.157(2) 165(2)
data_global
_journal_date_recd_electronic     2012-02-16
_journal_date_accepted     2012-03-06
_journal_name_full     'Acta Crystallographica, Section E'
_journal_year     2012
_journal_volume     68
_journal_issue      4
_journal_page_first     o1041
_journal_page_last     o1041
_journal_paper_category     QO
_journal_paper_doi     10.1107/S1600536812009981
_journal_coeditor_code     LD2049
_publ_contact_author_name     'Rory Waterman'
_publ_contact_author_address
;
Department of Chemistry
University of Vermont
82 University Place
Burlington, VT 05405
USA
;
_publ_contact_author_email     'rory.waterman@uvm.edu'
_publ_contact_author_fax     '+01 802 656-8705'
_publ_contact_author_phone     '+01 802 656-0278'
_publ_section_title
;
<i>rac</i>-18-Methoxycoronaridine hydrochloride
;
loop_
    _publ_author_name
    _publ_author_footnote
    _publ_author_address
    'Kuehne, Martin E.' ?
;
Department of Chemistry
University of Vermont
82 University Place
Burlington, VT 05405
USA
;
    'Waterman, Rory' .
;
Department of Chemistry
University of Vermont
82 University Place
Burlington, VT 05405
USA
;
