# Supplementary material for: rac-18-Meth­oxy­coronaridine hydro­chloride
Source: Acta Crystallogr Sect E Struct Rep Online. 2012 Mar 10;68(Pt 4):o1041. doi: 10.1107/S1600536812009981 (PMC3344002; doi:10.1107/S1600536812009981)
Supplement: Supplementary file 3 [file e-68-o1041-Isup3.hkl]

# 
# h,k,l, Fc-squared, Fo-squared, sigma(Fo-squared) and status flag 
# 
data_I
_shelx_title ' MK002_0m in P2(1)/n' 
_shelx_refln_list_code          4 
_shelx_F_calc_maximum      168.94 
_exptl_crystal_F_000       864.00 
_reflns_d_resolution_high  0.7900 
 
loop_ 
 _symmetry_equiv_pos_as_xyz 
 'x, y, z' 
 '-x+1/2, y+1/2, -z+1/2' 
 '-x, -y, -z' 
 'x-1/2, -y-1/2, z-1/2' 
 
_cell_length_a     9.3692 
_cell_length_b    20.1613 
_cell_length_c    11.6281 
_cell_angle_alpha  90.000 
_cell_angle_beta  110.221 
_cell_angle_gamma  90.000 
 
_shelx_F_squared_multiplier     1.000 
 
loop_ 
 _refln_index_h 
 _refln_index_k 
 _refln_index_l 
 _refln_F_squared_calc 
 _refln_F_squared_meas 
 _refln_F_squared_sigma 
 _refln_observed_status 
   2   0   0     2517.80     2643.04     85.97 o 
   4   0   0      198.81      289.87     20.55 o 
   6   0   0      567.75      639.82     44.07 o 
   8   0   0      479.44      634.73     62.98 o 
  10   0   0       28.23       33.72     57.45 o 
   1   1   0     7498.18     7348.29     60.39 o 
   2   1   0    10659.23    11025.65     86.04 o 
   3   1   0    12647.10    13207.87    103.94 o 
   4   1   0      616.10      653.95     21.32 o 
   5   1   0     2203.07     2404.62     32.63 o 
   6   1   0       22.45       21.33     16.79 o 
   7   1   0     3903.58     3812.00     56.72 o 
   8   1   0        5.98        6.78     31.26 o 
   9   1   0        5.40       16.44     35.73 o 
  10   1   0       93.54       82.85     40.78 o 
  11   1   0       24.13       57.64     44.35 o 
   0   2   0    28539.26    27007.46    303.30 o 
   1   2   0     8602.14     8392.74     69.39 o 
   2   2   0       17.94       53.79      9.00 o 
   3   2   0       10.15       40.22     13.23 o 
   4   2   0     3856.60     3748.36     39.39 o 
   5   2   0      128.76      133.73     14.01 o 
   6   2   0      405.58      374.26     20.68 o 
   7   2   0      620.44      741.74     85.42 o 
   8   2   0       71.05       84.53     29.48 o 
   9   2   0        7.20       20.72     36.62 o 
  10   2   0        7.99       29.99     40.27 o 
  11   2   0      391.64      475.02     50.80 o 
   1   3   0      326.77      373.07     12.49 o 
   2   3   0       81.06       92.30      8.24 o 
   3   3   0     2865.45     2943.24     31.63 o 
   4   3   0      442.79      458.71     17.68 o 
   5   3   0      162.10      185.65     24.99 o 
   6   3   0      160.14      171.94     18.61 o 
   7   3   0      131.31      142.58     24.47 o 
   8   3   0     6129.59     6204.62     89.40 o 
   9   3   0      157.20      154.48     37.80 o 
  10   3   0       54.73       62.91     43.02 o 
  11   3   0        4.21       17.09     43.99 o 
   0   4   0       33.23       20.30     17.35 o 
   1   4   0     9932.50     9640.29     80.57 o 
   2   4   0     2052.69     2101.72     27.66 o 
   3   4   0      449.21      436.85     14.18 o 
   4   4   0     1090.16     1145.49     25.86 o 
   5   4   0       23.87       33.64     14.08 o 
   6   4   0      101.57      123.25     21.28 o 
   7   4   0       11.55       17.74     23.48 o 
   8   4   0        0.16       39.54     30.23 o 
   9   4   0      309.13      352.95     53.76 o 
  10   4   0       89.98       30.31     40.33 o 
   1   5   0      108.76      137.19     10.85 o 
   2   5   0      706.22      668.27     24.15 o 
   3   5   0      230.12      263.23     16.56 o 
   4   5   0     1650.93     1605.89     27.90 o 
   5   5   0     1048.24     1150.01     27.47 o 
   6   5   0       31.86       51.41     21.43 o 
   7   5   0      184.77      207.44     25.75 o 
   8   5   0     2489.80     2449.00     58.16 o 
   9   5   0       61.64      101.76     34.70 o 
  10   5   0       27.09       37.69     39.71 o 
   0   6   0    12741.12    12373.18    137.51 o 
   1   6   0      528.68      607.86     24.09 o 
   2   6   0     1717.24     1715.77     23.26 o 
   3   6   0        5.36        5.84     11.72 o 
   4   6   0      795.62      854.84     51.76 o 
   5   6   0      384.15      364.60     22.56 o 
   6   6   0      518.34      603.59     28.81 o 
   7   6   0       83.74      101.36     26.14 o 
   8   6   0       95.52      127.53     32.40 o 
   9   6   0       48.07       17.45     32.72 o 
  10   6   0       25.86      -40.28     40.28 o 
   1   7   0     1504.46     1408.75     23.23 o 
   2   7   0        0.36        1.69     13.40 o 
   3   7   0       79.31      100.02     15.07 o 
   4   7   0      358.97      412.62     24.29 o 
   5   7   0     1361.91     1344.75     35.80 o 
   6   7   0      215.88      149.30     24.02 o 
   7   7   0     2021.29     1893.75     45.94 o 
   8   7   0     1157.07     1127.12     44.84 o 
   9   7   0      136.08       73.91     34.60 o 
  10   7   0       35.74       24.86     41.49 o 
   0   8   0     2327.92     2190.87     40.48 o 
   1   8   0      109.00       98.69     12.68 o 
   2   8   0      141.12      123.58     15.02 o 
   3   8   0      219.83      191.18     15.06 o 
   4   8   0     1951.62     1907.93     37.32 o 
   5   8   0     1990.55     2003.09     40.50 o 
   6   8   0      383.40      354.43     25.55 o 
   7   8   0       15.19       32.99     26.11 o 
   8   8   0      197.68      174.96     30.14 o 
   9   8   0      166.85      120.06     36.22 o 
  10   8   0       23.04       64.70     53.09 o 
   1   9   0     3707.29     3893.47     41.42 o 
   2   9   0      109.36      142.78     15.16 o 
   3   9   0     1811.47     1785.49     37.26 o 
   4   9   0       57.92       60.57     20.99 o 
   5   9   0      101.91      103.60     25.09 o 
   6   9   0       38.48       11.57     23.92 o 
   7   9   0       36.84       12.62     25.44 o 
   8   9   0       37.21        9.60     29.49 o 
   9   9   0       81.70       26.20     41.31 o 
  10   9   0       46.20       25.53     38.63 o 
   0  10   0      945.27      925.44     56.83 o 
   1  10   0     8408.77     8962.44     77.33 o 
   2  10   0      193.81      224.72     14.81 o 
   3  10   0      515.73      471.64     34.27 o 
   4  10   0     1974.32     1910.99     39.10 o 
   5  10   0       83.40       91.88     22.71 o 
   6  10   0      993.64      990.24     39.20 o 
   7  10   0        1.58      -14.63     26.54 o 
   8  10   0      531.97      514.95     35.64 o 
   9  10   0       50.38      -15.93     35.83 o 
  10  10   0        7.95      -44.30     45.62 o 
   1  11   0        1.92      -13.64     13.64 o 
   2  11   0      464.93      542.56     21.87 o 
   3  11   0     3501.99     3441.04     44.76 o 
   4  11   0       53.34       56.93     20.50 o 
   5  11   0        6.60      -21.85     21.85 o 
   6  11   0       48.71       71.49     25.53 o 
   7  11   0      146.91      178.39     28.80 o 
   8  11   0      648.34      581.34     37.04 o 
   9  11   0        0.14        1.39     36.38 o 
  10  11   0       38.98      -34.52     43.76 o 
   0  12   0    11933.92    12523.61    147.66 o 
   1  12   0      440.43      442.52     19.86 o 
   2  12   0      179.34      240.31     18.01 o 
   3  12   0      561.79      620.79     25.05 o 
   4  12   0       82.66       74.48     21.55 o 
   5  12   0      634.39      617.92     33.35 o 
   6  12   0       99.66       89.46     26.49 o 
   7  12   0      279.29      279.68     30.62 o 
   8  12   0      376.50      346.96     32.77 o 
   9  12   0       44.42       67.08     37.56 o 
   1  13   0      128.97      165.17     17.14 o 
   2  13   0      228.53      256.05     25.09 o 
   3  13   0      824.79      778.13     29.52 o 
   4  13   0     1038.19      976.39     36.88 o 
   5  13   0       68.79       83.93     24.63 o 
   6  13   0      102.44       43.18     26.64 o 
   7  13   0      212.03      228.57     31.55 o 
   8  13   0        0.09      -27.00     30.21 o 
   9  13   0        5.38       17.15     37.13 o 
   0  14   0      298.91      283.52     27.00 o 
   1  14   0        5.06       -1.68     16.43 o 
   2  14   0       27.22       47.77     18.92 o 
   3  14   0       26.22       -7.86     21.65 o 
   4  14   0     1374.07     1449.54     46.94 o 
   5  14   0      251.55      247.50     27.93 o 
   6  14   0      890.32      872.52     42.16 o 
   7  14   0      349.25      360.34     33.01 o 
   8  14   0      155.07      156.78     36.42 o 
   9  14   0       82.12       57.15     38.80 o 
   1  15   0     1557.66     1607.10     32.94 o 
   2  15   0      269.18      242.24     21.50 o 
   3  15   0       34.98        1.08     22.76 o 
   4  15   0      469.15      478.71     57.56 o 
   5  15   0      445.91      434.11     31.04 o 
   6  15   0       95.17      117.20     29.34 o 
   7  15   0        1.30       -2.50     34.33 o 
   8  15   0      147.96       87.17     39.57 o 
   9  15   0       53.41       26.32     40.19 o 
   0  16   0     1135.10     1165.26     44.62 o 
   1  16   0       76.55       67.07     20.54 o 
   2  16   0      103.98      110.98     21.96 o 
   3  16   0       31.95       -5.29     24.57 o 
   4  16   0     1294.92     1284.91     42.51 o 
   5  16   0      114.40       86.01     28.70 o 
   6  16   0      274.42      224.41     35.76 o 
   7  16   0      115.57      136.32     36.39 o 
   8  16   0        8.06      -22.86     38.20 o 
   1  17   0      526.80      495.34     26.73 o 
   2  17   0        5.31       12.92     22.57 o 
   3  17   0      267.94      243.29     27.65 o 
   4  17   0     1226.26     1190.88     43.11 o 
   5  17   0       43.39       26.19     32.30 o 
   6  17   0       60.03       53.75     34.02 o 
   7  17   0      209.98      205.55     39.41 o 
   8  17   0      448.77      476.35     45.33 o 
   0  18   0       60.09       44.23     53.44 o 
   1  18   0        0.19       20.07     22.91 o 
   2  18   0      331.33      380.28     26.73 o 
   3  18   0        1.88       10.64     32.49 o 
   4  18   0      808.06      818.00     46.47 o 
   5  18   0      148.67      116.96     34.00 o 
   6  18   0      112.16      135.77     37.60 o 
   7  18   0        0.26       11.56     38.90 o 
   1  19   0      145.45      169.93     25.42 o 
   2  19   0      141.38      140.12     28.42 o 
   3  19   0      139.88      162.02     33.27 o 
   4  19   0       23.43       62.61     34.00 o 
   5  19   0      458.66      473.30     42.02 o 
   6  19   0       37.89       37.30     42.09 o 
   7  19   0      145.48      170.98     46.50 o 
   0  20   0     1850.08     1734.17     98.99 o 
   1  20   0       17.01      -13.96     32.08 o 
   2  20   0       45.53       56.96     38.05 o 
   3  20   0      101.49       15.19     34.11 o 
   4  20   0      344.16      398.71     39.73 o 
   5  20   0       23.68        3.18     41.80 o 
   6  20   0        7.63       61.53     43.50 o 
   1  21   0        1.62       52.99     37.68 o 
   2  21   0        0.32      -15.70     36.26 o 
   3  21   0      349.91      377.82     45.70 o 
   4  21   0       72.54       48.25     42.26 o 
   5  21   0       51.89       77.57     42.50 o 
   6  21   0        2.44       24.39     44.62 o 
   0  22   0      464.41      531.45     62.85 o 
   1  22   0       23.25      -11.75     52.37 o 
   2  22   0      202.56      295.27     43.05 o 
   3  22   0       23.41       96.58     40.81 o 
   4  22   0      115.92      128.69     43.90 o 
   5  22   0      166.48      108.30     44.65 o 
   1  23   0        0.97      123.31     81.65 o 
   2  23   0       49.10       17.07     61.11 o 
   3  23   0        0.75       -0.39     51.03 o 
   4  23   0       41.34       87.89     46.24 o 
   0  24   0      102.45      181.75     83.61 o 
   1  24   0      203.07      250.54     88.92 o 
   2  24   0        0.19       63.19     83.89 o 
   3  24   0        3.82      -80.74    131.00 o 
   1  25   0       12.98       20.41     89.20 o 
   2  25   0        5.48      141.21     91.44 o 
 -11   0   1      187.77      242.03    117.86 o 
  -9   0   1      264.85      211.15     54.02 o 
  -7   0   1      157.59      157.21     31.64 o 
  -5   0   1      257.09      280.98     22.71 o 
  -3   0   1      809.21      773.01     28.38 o 
  -1   0   1        1.76       -0.14      7.40 o 
   1   0   1    11654.98    12430.39    133.64 o 
   3   0   1     1239.29     1210.24     47.99 o 
   5   0   1      118.10      160.44     25.69 o 
   7   0   1      917.56      960.72     53.92 o 
   9   0   1     5554.05     5542.92    158.40 o 
 -11   1   1       39.24       23.47     44.56 o 
 -10   1   1      122.96      144.47     41.45 o 
  -9   1   1       59.97       69.33     36.24 o 
  -8   1   1        7.87       13.81     34.09 o 
  -7   1   1       17.84       -1.21     21.09 o 
  -6   1   1      779.71      767.69     25.48 o 
  -5   1   1      892.94      894.63     24.22 o 
  -4   1   1       87.64      149.53     13.27 o 
  -3   1   1     1156.70     1122.68     21.35 o 
  -2   1   1      560.28      431.42     15.94 o 
  -1   1   1       80.68       66.64      6.50 o 
   0   1   1      155.14      132.31      5.64 o 
   1   1   1      107.95      129.41      8.01 o 
   2   1   1     7164.18     7402.65     61.05 o 
   3   1   1       73.41      120.92     14.19 o 
   4   1   1      520.98      639.91     21.18 o 
   5   1   1       90.23       97.37     16.14 o 
   6   1   1     2610.55     2582.17     44.95 o 
   7   1   1      339.26      352.71     30.05 o 
   8   1   1      572.40      529.64     41.41 o 
   9   1   1      146.38      270.69     41.22 o 
  10   1   1       23.89       25.26     41.73 o 
 -11   2   1      185.96      154.77     45.96 o 
 -10   2   1      296.93      348.10     43.75 o 
  -9   2   1       88.48       95.52     35.39 o 
  -8   2   1      121.51      137.29     29.48 o 
  -7   2   1        0.11       -2.33     19.39 o 
  -6   2   1      405.46      390.41     19.22 o 
  -5   2   1      317.21      345.57     19.09 o 
  -4   2   1      127.12      122.64     12.93 o 
  -3   2   1      832.87      815.06     20.44 o 
  -2   2   1      781.94      774.45     17.66 o 
  -1   2   1       28.47       20.72      6.16 o 
   0   2   1      695.04      668.81     10.85 o 
   1   2   1     1799.76     1720.24     19.78 o 
   2   2   1     2597.29     2725.11     28.20 o 
   3   2   1     1651.60     1679.95     34.72 o 
   4   2   1       18.20       38.66     11.94 o 
   5   2   1     3074.57     3237.65     38.31 o 
   6   2   1       94.76      120.95     18.51 o 
   7   2   1      316.13      277.73     29.88 o 
   8   2   1      172.57      120.03     35.55 o 
   9   2   1     1335.37     1281.90     59.32 o 
  10   2   1      230.07      190.18     44.25 o 
 -11   3   1       31.23       27.80     44.28 o 
 -10   3   1       24.96      -37.78     37.78 o 
  -9   3   1       10.45       -5.67     34.61 o 
  -8   3   1      419.70      421.22     35.44 o 
  -7   3   1     1948.28     1954.57     53.59 o 
  -6   3   1      713.64      689.35     30.35 o 
  -5   3   1      983.87      939.11     23.71 o 
  -4   3   1     1315.03     1487.26     25.14 o 
  -3   3   1      730.83      703.48     18.89 o 
  -2   3   1      974.96     1089.35     19.14 o 
  -1   3   1     5841.80     5363.21     44.13 o 
   0   3   1       90.23      108.66     16.21 o 
   1   3   1     4370.97     4425.24     38.90 o 
   2   3   1      182.00      195.64     14.17 o 
   3   3   1     2139.77     2142.85     34.21 o 
   4   3   1      463.78      523.78     21.78 o 
   5   3   1      247.81      243.15     16.64 o 
   6   3   1     1220.75     1339.42     43.33 o 
   7   3   1      449.84      463.77     32.48 o 
   8   3   1      221.42      263.67     33.02 o 
   9   3   1      201.85      232.35     40.20 o 
  10   3   1       22.10       63.18     41.55 o 
 -11   4   1       63.35       94.37     44.67 o 
 -10   4   1      376.79      377.94     44.88 o 
  -9   4   1        3.55      -22.83     31.58 o 
  -8   4   1       82.06       55.96     28.74 o 
  -7   4   1      292.13      312.63     32.47 o 
  -6   4   1     3862.59     3809.37     48.98 o 
  -5   4   1      664.35      699.45     26.67 o 
  -4   4   1     1477.73     1679.85     29.58 o 
  -3   4   1      123.05      110.97     11.28 o 
  -2   4   1     6793.25     6659.38     55.80 o 
  -1   4   1     1123.79     1026.68     18.16 o 
   0   4   1     4166.13     4144.33     37.21 o 
   1   4   1     5696.13     5450.81     46.51 o 
   2   4   1     3370.81     3339.43     41.08 o 
   3   4   1     1019.31     1177.47     25.90 o 
   4   4   1      295.10      410.39     28.52 o 
   5   4   1        2.90        9.42     15.01 o 
   6   4   1       51.30       57.85     24.08 o 
   7   4   1      355.35      288.41     30.72 o 
   8   4   1       11.91       19.72     35.02 o 
   9   4   1       39.16       22.91     38.11 o 
  10   4   1       13.50      -20.19     41.15 o 
 -11   5   1       28.12       18.82     43.62 o 
 -10   5   1       30.23      -36.35     39.15 o 
  -9   5   1     1217.44     1218.10     51.77 o 
  -8   5   1      301.62      352.23     30.19 o 
  -7   5   1      370.83      335.08     26.35 o 
  -6   5   1      235.44      235.20     22.09 o 
  -5   5   1     1214.30     1203.38     24.61 o 
  -4   5   1       35.34       17.71     11.52 o 
  -3   5   1     6656.54     6626.71     57.51 o 
  -2   5   1      627.88      570.58     17.35 o 
  -1   5   1       10.20      -10.10     10.10 o 
   0   5   1     1026.23      972.08     19.54 o 
   1   5   1    10051.97     9774.53     78.31 o 
   2   5   1      105.19      147.96     13.16 o 
   3   5   1     2225.15     2339.35     37.92 o 
   4   5   1      926.16      969.03     26.85 o 
   5   5   1      131.48      129.79     20.10 o 
   6   5   1     1852.35     1808.85     39.15 o 
   7   5   1      467.47      476.12     29.82 o 
   8   5   1      250.09      292.72     34.64 o 
   9   5   1       11.85      -37.02     37.02 o 
  10   5   1      144.69      170.28     44.35 o 
 -11   6   1       37.07       31.43     43.89 o 
 -10   6   1      389.07      387.54     43.72 o 
  -9   6   1        2.44        1.50     32.85 o 
  -8   6   1        7.64       18.13     26.37 o 
  -7   6   1      333.55      278.32     27.18 o 
  -6   6   1     1920.49     1856.64     52.08 o 
  -5   6   1      443.27      509.25     21.65 o 
  -4   6   1       25.02       46.13     11.57 o 
  -3   6   1      440.35      435.36     16.81 o 
  -2   6   1     6915.34     6955.06     59.65 o 
  -1   6   1     2342.28     2345.75     28.20 o 
   0   6   1     1214.81     1119.04     23.01 o 
   1   6   1      568.51      586.42     18.69 o 
   2   6   1      658.47      643.01     20.63 o 
   3   6   1        3.36       -0.85     16.52 o 
   4   6   1     1934.99     1959.87     37.69 o 
   5   6   1       14.48      -10.93     18.86 o 
   6   6   1       19.63       31.41     22.88 o 
   7   6   1      226.30      211.37     27.91 o 
   8   6   1       25.41       14.69     44.33 o 
   9   6   1      108.36       75.21     35.04 o 
  10   6   1      231.34      267.72     46.66 o 
 -10   7   1        0.08       22.50     39.33 o 
  -9   7   1     1476.22     1528.34     54.43 o 
  -8   7   1      277.00      217.81     29.41 o 
  -7   7   1      689.51      738.71     37.61 o 
  -6   7   1        7.18        9.00     20.99 o 
  -5   7   1      696.61      672.33     29.45 o 
  -4   7   1      333.47      357.70     15.84 o 
  -3   7   1     2820.62     2663.77     35.35 o 
  -2   7   1     1023.59      956.40     20.81 o 
  -1   7   1      375.99      436.90     19.14 o 
   0   7   1      227.44      227.12     13.01 o 
   1   7   1     1272.31     1143.49     22.60 o 
   2   7   1        0.36       19.59     12.84 o 
   3   7   1       29.18       27.39     16.50 o 
   4   7   1      178.69      168.50     19.78 o 
   5   7   1      317.80      327.85     22.93 o 
   6   7   1      232.17      241.44     25.42 o 
   7   7   1       30.04       60.51     32.60 o 
   8   7   1      385.08      345.32     36.48 o 
   9   7   1        0.38       10.97     34.40 o 
  10   7   1      165.75      214.38     46.83 o 
 -10   8   1       70.86       49.44     39.03 o 
  -9   8   1       67.14      111.08     33.99 o 
  -8   8   1       45.23       42.19     28.07 o 
  -7   8   1      283.16      287.46     28.74 o 
  -6   8   1      638.79      609.57     30.67 o 
  -5   8   1      154.15      198.30     20.59 o 
  -4   8   1        8.37       20.39     11.53 o 
  -3   8   1      301.99      323.43     14.72 o 
  -2   8   1     5994.19     5833.64     52.98 o 
  -1   8   1       69.78       54.98     12.47 o 
   0   8   1     2145.95     2082.74     28.50 o 
   1   8   1      905.36      773.59     21.27 o 
   2   8   1      180.72      150.08     12.16 o 
   3   8   1     2673.98     2719.32     36.25 o 
   4   8   1     1005.71     1133.71     33.63 o 
   5   8   1      485.75      482.32     26.68 o 
   6   8   1       58.14       41.72     24.22 o 
   7   8   1       40.47       44.94     26.69 o 
   8   8   1      321.46      304.12     36.18 o 
   9   8   1       37.25       38.47     34.31 o 
  10   8   1        1.16      -34.75     42.24 o 
 -10   9   1      268.77      298.58     44.92 o 
  -9   9   1      243.37      267.97     36.87 o 
  -8   9   1      462.97      459.11     33.25 o 
  -7   9   1      592.94      581.17     35.26 o 
  -6   9   1       14.39       11.45     22.29 o 
  -5   9   1       10.73       19.51     19.84 o 
  -4   9   1        9.39       23.75     14.93 o 
  -3   9   1     1319.88     1308.16     25.17 o 
  -2   9   1     1413.53     1444.60     25.84 o 
  -1   9   1     4573.21     4824.19     47.11 o 
   0   9   1      300.81      251.65     14.59 o 
   1   9   1       25.70        5.65     12.80 o 
   2   9   1      493.60      395.54     17.64 o 
   3   9   1       48.42       15.64     13.99 o 
   4   9   1      399.24      337.56     22.33 o 
   5   9   1       63.84       81.21     22.14 o 
   6   9   1      567.87      606.98     43.61 o 
   7   9   1       36.01      -23.89     30.74 o 
   8   9   1      962.87     1041.55     45.58 o 
   9   9   1        6.53       -6.10     35.09 o 
  10   9   1      596.39      612.67     47.09 o 
 -10  10   1      193.26      205.10     44.88 o 
  -9  10   1        2.28      -29.88     29.88 o 
  -8  10   1      386.44      343.25     37.70 o 
  -7  10   1        0.05      -17.48     23.84 o 
  -6  10   1       22.09        2.87     22.59 o 
  -5  10   1        0.19       -5.11     20.64 o 
  -4  10   1      102.06       81.08     15.75 o 
  -3  10   1      487.70      432.58     19.52 o 
  -2  10   1      340.29      384.35     18.14 o 
  -1  10   1      349.68      350.69     18.73 o 
   0  10   1       52.59       53.52     13.72 o 
   1  10   1     1350.57     1204.03     27.21 o 
   2  10   1        0.27       12.18     12.92 o 
   3  10   1     1089.80     1059.51     26.66 o 
   4  10   1      654.44      724.88     41.29 o 
   5  10   1     1029.03      958.91     34.70 o 
   6  10   1       73.06      101.34     25.11 o 
   7  10   1        3.15       -6.52     26.51 o 
   8  10   1     1022.35     1054.73     46.73 o 
   9  10   1      104.41       99.98     44.20 o 
 -10  11   1      493.71      486.92     50.20 o 
  -9  11   1        2.37      -24.53     34.41 o 
  -8  11   1        2.96      -16.32     29.67 o 
  -7  11   1       58.10       30.83     26.99 o 
  -6  11   1       55.94       74.76     24.57 o 
  -5  11   1     1043.91     1086.48     35.65 o 
  -4  11   1      169.30      169.97     17.99 o 
  -3  11   1        0.05      -13.93     13.93 o 
  -2  11   1      128.47       90.06     14.82 o 
  -1  11   1      131.37      141.81     15.07 o 
   0  11   1      270.63      245.26     16.10 o 
   1  11   1     1349.41     1195.73     27.24 o 
   2  11   1      391.96      312.45     18.30 o 
   3  11   1        7.45       12.25     15.01 o 
   4  11   1      683.38      662.42     31.88 o 
   5  11   1      514.73      467.00     28.37 o 
   6  11   1     2537.37     2271.14     50.04 o 
   7  11   1      709.24      659.02     37.18 o 
   8  11   1      912.12      881.11     45.64 o 
   9  11   1        2.11        1.09     37.12 o 
 -10  12   1       45.02       14.75     44.01 o 
  -9  12   1       72.03       93.95     36.15 o 
  -8  12   1      464.58      446.23     38.56 o 
  -7  12   1        1.76        4.71     26.32 o 
  -6  12   1      533.97      526.08     32.00 o 
  -5  12   1      762.35      776.07     40.79 o 
  -4  12   1      134.28       89.22     21.53 o 
  -3  12   1      249.06      249.38     19.07 o 
  -2  12   1      173.44      166.03     16.19 o 
  -1  12   1     1482.30     1538.59     29.11 o 
   0  12   1       10.10       14.26     14.88 o 
   1  12   1     3378.30     3625.45     42.06 o 
   2  12   1     1066.64     1075.67     28.80 o 
   3  12   1       36.02       20.61     23.23 o 
   4  12   1      245.16      223.72     24.34 o 
   5  12   1       53.23       30.94     24.02 o 
   6  12   1       33.89       -6.45     28.47 o 
   7  12   1      320.28      347.66     32.79 o 
   8  12   1       29.82       -2.46     33.38 o 
   9  12   1     1237.86     1337.46     60.31 o 
  -9  13   1      103.76      167.48     37.65 o 
  -8  13   1      144.74      127.45     43.71 o 
  -7  13   1      197.92      207.23     33.09 o 
  -6  13   1      263.64      268.06     27.73 o 
  -5  13   1     1378.87     1365.47     52.83 o 
  -4  13   1      677.71      650.01     33.56 o 
  -3  13   1      646.03      602.35     27.43 o 
  -2  13   1      503.50      521.30     22.12 o 
  -1  13   1      728.85      748.72     26.44 o 
   0  13   1        0.06       31.32     15.62 o 
   1  13   1       13.70       -6.07     15.69 o 
   2  13   1      875.79      877.80     29.11 o 
   3  13   1       24.99       24.13     21.99 o 
   4  13   1       21.87       61.91     21.70 o 
   5  13   1       80.33       53.56     25.43 o 
   6  13   1     1943.51     1779.73     48.16 o 
   7  13   1        1.14       22.32     29.47 o 
   8  13   1       12.49       -1.87     31.48 o 
   9  13   1       91.00      120.84     40.73 o 
  -9  14   1        3.08       -0.51     37.91 o 
  -8  14   1      184.17      157.81     36.03 o 
  -7  14   1       90.36       51.13     32.31 o 
  -6  14   1        6.07        2.98     29.62 o 
  -5  14   1        5.69      -12.09     24.01 o 
  -4  14   1     1552.51     1532.78     59.34 o 
  -3  14   1     1074.18     1078.91     32.30 o 
  -2  14   1     2375.65     2383.95     37.37 o 
  -1  14   1       33.38       25.77     16.77 o 
   0  14   1      534.26      521.52     23.65 o 
   1  14   1       16.16        3.70     16.78 o 
   2  14   1      393.13      384.78     22.61 o 
   3  14   1     1216.43     1150.46     40.78 o 
   4  14   1      104.87       92.01     25.41 o 
   5  14   1      795.31      821.64     48.22 o 
   6  14   1       13.48       18.34     28.36 o 
   7  14   1       70.62       48.15     30.79 o 
   8  14   1      194.94      159.76     34.67 o 
  -9  15   1      518.96      675.23     87.12 o 
  -8  15   1        0.29        8.86     34.95 o 
  -7  15   1     1391.37     1340.04     51.79 o 
  -6  15   1        1.56        1.46     30.26 o 
  -5  15   1      427.52      427.81     34.28 o 
  -4  15   1       48.18       44.81     24.16 o 
  -3  15   1      221.43      196.76     22.39 o 
  -2  15   1       27.97       45.68     20.02 o 
  -1  15   1        1.12        1.97     17.69 o 
   0  15   1      143.32      159.90     22.10 o 
   1  15   1       27.09       40.59     19.51 o 
   2  15   1      453.51      454.02     26.28 o 
   3  15   1       48.62       74.34     24.48 o 
   4  15   1      263.59      293.08     28.50 o 
   5  15   1      730.99      769.87     39.93 o 
   6  15   1       14.31       10.53     37.37 o 
   7  15   1        0.20      -30.49     30.49 o 
   8  15   1       11.64        4.96     33.96 o 
  -8  16   1      137.13       82.27     45.58 o 
  -7  16   1       95.17      116.40     35.58 o 
  -6  16   1      660.40      620.39     40.51 o 
  -5  16   1      265.50      230.32     33.13 o 
  -4  16   1      597.97      528.29     43.69 o 
  -3  16   1      104.41       41.40     24.27 o 
  -2  16   1     3015.59     3080.53     59.62 o 
  -1  16   1      330.54      370.05     22.94 o 
   0  16   1      267.31      275.92     21.27 o 
   1  16   1      194.32      184.00     22.06 o 
   2  16   1      842.76      835.61     34.51 o 
   3  16   1       76.22       95.49     26.26 o 
   4  16   1       22.08       30.85     26.54 o 
   5  16   1      122.25      131.76     35.56 o 
   6  16   1       11.41       34.66     27.35 o 
   7  16   1      396.92      479.33     45.09 o 
   8  16   1       27.96       23.69     38.91 o 
  -8  17   1       13.28       -7.59     52.23 o 
  -7  17   1       97.88      127.70     42.06 o 
  -6  17   1        0.01      -11.45     38.56 o 
  -5  17   1       33.61       20.08     31.74 o 
  -4  17   1        0.43       46.73     30.56 o 
  -3  17   1     1151.10     1165.41     54.05 o 
  -2  17   1       67.44       68.54     22.52 o 
  -1  17   1        9.46       13.06     20.23 o 
   0  17   1       23.90       37.88     20.71 o 
   1  17   1      118.27      176.91     23.50 o 
   2  17   1      531.00      516.05     30.59 o 
   3  17   1      158.76      123.24     27.63 o 
   4  17   1     2262.35     2187.93     51.49 o 
   5  17   1      246.62      225.77     32.10 o 
   6  17   1      113.75      132.92     33.14 o 
   7  17   1       32.51       71.76     38.32 o 
  -8  18   1       38.06      -46.45     48.43 o 
  -7  18   1      107.53       38.34     42.82 o 
  -6  18   1        3.23       13.42     40.04 o 
  -5  18   1       98.13       95.06     39.64 o 
  -4  18   1        0.55       44.70     32.53 o 
  -3  18   1      670.09      614.85     39.81 o 
  -2  18   1      821.95      786.86     39.03 o 
  -1  18   1     1367.46     1427.86     38.49 o 
   0  18   1       24.59       28.10     28.14 o 
   1  18   1       43.44       55.68     28.85 o 
   2  18   1        2.23       17.02     26.15 o 
   3  18   1      212.33      175.80     29.01 o 
   4  18   1       47.12       56.94     28.99 o 
   5  18   1      287.23      273.34     33.25 o 
   6  18   1       14.03        1.15     35.99 o 
   7  18   1      349.21      423.67     45.19 o 
  -7  19   1        0.01       -6.87     48.59 o 
  -6  19   1        3.75       -1.67     43.87 o 
  -5  19   1       66.41        8.18     38.72 o 
  -4  19   1       96.34       12.94     36.61 o 
  -3  19   1       46.39       38.17     39.03 o 
  -2  19   1       99.03       32.94     27.45 o 
  -1  19   1      266.19      269.46     33.01 o 
   0  19   1      527.04      624.30     49.51 o 
   1  19   1      309.25      330.88     27.07 o 
   2  19   1      903.23      905.34     43.06 o 
   3  19   1       48.09       63.97     32.66 o 
   4  19   1      181.27      151.96     35.76 o 
   5  19   1        0.01       -2.20     34.90 o 
   6  19   1      363.02      461.98     47.89 o 
   7  19   1        3.64      -39.59     39.59 o 
  -7  20   1        4.82       -3.05     44.70 o 
  -6  20   1        0.83       -0.05     41.66 o 
  -5  20   1       15.00        3.24     45.44 o 
  -4  20   1      192.84      270.88     59.77 o 
  -3  20   1      181.26      162.57     40.28 o 
  -2  20   1        7.28      -26.47     35.01 o 
  -1  20   1        0.94        4.65     34.35 o 
   0  20   1      129.73       95.91     34.95 o 
   1  20   1       78.17       64.69     28.91 o 
   2  20   1        1.45      -10.34     27.81 o 
   3  20   1        0.40       -2.78     32.95 o 
   4  20   1       50.95       15.93     34.89 o 
   5  20   1      581.46      568.06     44.60 o 
   6  20   1       14.57       35.05     38.86 o 
  -6  21   1       64.00       57.25     43.99 o 
  -5  21   1        0.08       -7.04     41.38 o 
  -4  21   1       30.96       29.68     40.26 o 
  -3  21   1       53.01      113.99     40.71 o 
  -2  21   1       42.45       39.17     38.85 o 
  -1  21   1       29.12        8.11     35.65 o 
   0  21   1      122.65      154.41     37.81 o 
   1  21   1       26.95       85.87     37.33 o 
   2  21   1       35.45       19.84     44.79 o 
   3  21   1      287.35      297.02     38.50 o 
   4  21   1       33.84       34.45     36.72 o 
   5  21   1        0.24      -11.54     44.48 o 
  -5  22   1       49.00       68.48     44.26 o 
  -4  22   1       79.32       90.02     43.17 o 
  -3  22   1        5.68        8.23     50.85 o 
  -2  22   1      358.13      398.25     44.15 o 
  -1  22   1       10.58       27.79     36.71 o 
   0  22   1        3.88       -8.97     37.53 o 
   1  22   1      244.23      136.99     63.61 o 
   2  22   1        2.53       -8.50     58.68 o 
   3  22   1      149.83      107.10     49.23 o 
   4  22   1        8.69      -49.15     49.15 o 
   5  22   1      101.89      100.79     52.85 o 
  -5  23   1       37.49       82.64     47.59 o 
  -4  23   1       30.56      -25.54     42.32 o 
  -3  23   1      306.95      489.07     63.69 o 
  -2  23   1      204.54      228.09     53.07 o 
  -1  23   1      113.77      193.26     42.17 o 
   0  23   1       62.61       26.02     44.91 o 
   1  23   1      145.14      117.34    157.43 o 
   2  23   1       81.19       81.13     51.45 o 
   3  23   1       98.71       25.33     65.01 o 
   4  23   1       60.17      153.53     69.24 o 
  -3  24   1       81.99       63.34     44.21 o 
  -2  24   1        7.62       61.43     74.24 o 
  -1  24   1      105.60      144.47     60.55 o 
   0  24   1       26.48      -20.81    107.65 o 
   1  24   1      216.28      142.89     87.52 o 
   2  24   1        3.70      -79.97     79.97 o 
   3  24   1       26.28      149.45     70.86 o 
  -2  25   1       23.04       48.65     88.36 o 
  -1  25   1      128.26      263.12     91.71 o 
   0  25   1       58.25      221.18     93.95 o 
   1  25   1      144.66      194.89     94.51 o 
 -10   0   2       68.46        3.74     54.08 o 
  -8   0   2     2347.80     2553.42     70.01 o 
  -6   0   2        3.81      -11.18     20.99 o 
  -4   0   2      345.54      472.81     28.85 o 
  -2   0   2      993.82     1147.05     34.25 o 
   0   0   2    17961.41    18519.77    196.66 o 
   2   0   2      401.88      415.91     52.95 o 
   4   0   2      949.83     1119.32     34.52 o 
   6   0   2      922.54     1020.58     60.36 o 
   8   0   2       93.03      123.92     51.95 o 
  10   0   2      506.85      485.55     70.38 o 
 -11   1   2      255.98      263.20     45.69 o 
 -10   1   2        4.28       15.85     38.53 o 
  -9   1   2     1149.67     1138.38     61.72 o 
  -8   1   2      744.09      819.00     42.63 o 
  -7   1   2        1.70        8.83     19.06 o 
  -6   1   2       21.18       25.81     15.23 o 
  -5   1   2    10381.52    11408.46     95.19 o 
  -4   1   2      220.44      237.38     14.11 o 
  -3   1   2     2541.09     2704.70     31.28 o 
  -2   1   2    14741.31    14539.80    111.54 o 
  -1   1   2    10774.56    10055.30     83.40 o 
   0   1   2     7523.00     7266.71     57.94 o 
   1   1   2     8200.11     8404.63     67.78 o 
   2   1   2     3211.79     3346.29     34.59 o 
   3   1   2      484.59      542.84     24.03 o 
   4   1   2       87.31      109.35     13.18 o 
   5   1   2       24.96        9.06     16.27 o 
   6   1   2       12.22       38.06     22.47 o 
   7   1   2       72.81       94.74     27.57 o 
   8   1   2       65.80       46.71     40.96 o 
   9   1   2       82.04      103.60     39.93 o 
  10   1   2       82.17       44.42     43.01 o 
 -11   2   2       27.91        5.42     41.79 o 
 -10   2   2      849.72      995.28     93.31 o 
  -9   2   2     2262.81     2141.03     59.92 o 
  -8   2   2        1.08       39.27     28.39 o 
  -7   2   2       39.32       20.81     23.44 o 
  -6   2   2       28.62       38.95     15.64 o 
  -5   2   2      905.61     1055.50     25.45 o 
  -4   2   2      664.52      692.29     28.76 o 
  -3   2   2     3946.99     4122.67     40.28 o 
  -2   2   2      702.61      809.79     18.51 o 
  -1   2   2     4417.12     4418.54     46.27 o 
   0   2   2    10397.45     9919.26     77.16 o 
   1   2   2     2429.57     2638.63     28.06 o 
   2   2   2       62.71      102.64     11.18 o 
   3   2   2     2854.89     2956.56     33.61 o 
   4   2   2        7.26       21.74     12.24 o 
   5   2   2     1206.81     1231.84     30.25 o 
   6   2   2     3288.13     3471.38     69.77 o 
   7   2   2      159.84      162.30     29.21 o 
   8   2   2       28.38       88.78     37.14 o 
   9   2   2        9.22       22.39     38.71 o 
  10   2   2      320.13      381.06     46.75 o 
 -11   3   2        6.62        4.38     42.02 o 
 -10   3   2       45.45       35.07     38.12 o 
  -9   3   2      178.46      239.76     33.46 o 
  -8   3   2        5.57       63.62     28.57 o 
  -7   3   2      812.43      795.75     31.56 o 
  -6   3   2      152.36      176.79     16.77 o 
  -5   3   2     1161.23     1378.35     27.17 o 
  -4   3   2      104.17       73.14     12.84 o 
  -3   3   2       25.98       23.38     11.53 o 
  -2   3   2     2931.76     2802.95     29.60 o 
  -1   3   2     5447.31     5270.19     53.47 o 
   0   3   2     1554.83     1462.25     20.07 o 
   1   3   2    11427.80    11174.34     88.12 o 
   2   3   2     4171.76     4131.79     39.63 o 
   3   3   2      528.70      532.98     21.47 o 
   4   3   2      742.96      744.65     23.02 o 
   5   3   2      435.16      502.67     23.90 o 
   6   3   2      396.23      401.09     26.24 o 
   7   3   2       43.10       67.46     27.97 o 
   8   3   2      119.37      122.33     36.07 o 
   9   3   2       26.59       88.04     37.60 o 
  10   3   2       31.12       -8.45     42.49 o 
 -11   4   2      156.00      154.41     44.29 o 
 -10   4   2       92.68      131.51     39.49 o 
  -9   4   2      155.65      191.84     44.12 o 
  -8   4   2        3.07       35.78     26.01 o 
  -7   4   2      371.74      379.24     26.31 o 
  -6   4   2      536.37      569.83     23.42 o 
  -5   4   2     3552.33     3721.58     41.52 o 
  -4   4   2      346.00      374.68     21.35 o 
  -3   4   2      437.61      387.58     16.36 o 
  -2   4   2      648.21      734.86     40.31 o 
  -1   4   2     4088.01     3893.42     39.07 o 
   0   4   2     2201.90     2208.76     25.06 o 
   1   4   2       33.21       19.38      9.90 o 
   2   4   2      875.48      936.26     22.12 o 
   3   4   2     8370.65     8575.31     79.11 o 
   4   4   2     1611.98     1804.79     30.71 o 
   5   4   2        6.71       21.18     19.53 o 
   6   4   2      339.61      341.69     24.23 o 
   7   4   2        5.30      -22.63     27.16 o 
   8   4   2       44.03       83.91     32.09 o 
   9   4   2       38.02       26.80     44.49 o 
  10   4   2       34.91        4.31     42.94 o 
 -11   5   2       61.75       68.65     42.06 o 
 -10   5   2       23.29        9.61     38.37 o 
  -9   5   2       39.57       76.29     32.23 o 
  -8   5   2       40.12       62.07     29.60 o 
  -7   5   2      226.75      218.94     25.24 o 
  -6   5   2       44.78       37.03     16.46 o 
  -5   5   2      545.24      621.64     24.76 o 
  -4   5   2      540.19      430.32     18.59 o 
  -3   5   2      298.84      346.84     15.42 o 
  -2   5   2     6020.70     5465.81     54.67 o 
  -1   5   2     2955.20     2818.63     29.58 o 
   0   5   2      591.37      579.30     17.54 o 
   1   5   2      682.48      801.99     33.68 o 
   2   5   2     1689.13     1683.06     26.70 o 
   3   5   2      524.08      570.93     27.06 o 
   4   5   2        6.32        6.87     16.15 o 
   5   5   2        1.39       -0.56     19.73 o 
   6   5   2     3525.81     3654.17     57.27 o 
   7   5   2      232.71      238.53     32.24 o 
   8   5   2      244.34      235.40     34.34 o 
   9   5   2      187.55      152.32     54.40 o 
  10   5   2      249.28      343.48     48.42 o 
 -11   6   2       66.39      -20.93     48.36 o 
 -10   6   2      229.10      129.35     36.64 o 
  -9   6   2      331.51      264.84     35.07 o 
  -8   6   2       33.38       36.64     26.68 o 
  -7   6   2       14.93       15.78     22.89 o 
  -6   6   2       26.43       30.50     20.63 o 
  -5   6   2       22.00       20.71     15.73 o 
  -4   6   2     2584.14     2772.49     33.40 o 
  -3   6   2     1021.94      982.54     21.59 o 
  -2   6   2     1032.93      976.43     19.94 o 
  -1   6   2     8308.06     8181.47     67.79 o 
   0   6   2      113.30      130.40     21.12 o 
   1   6   2     1549.24     1550.31     22.15 o 
   2   6   2     1500.32     1554.96     23.26 o 
   3   6   2     4674.79     4809.62     57.60 o 
   4   6   2       28.57       52.66     18.31 o 
   5   6   2       25.71       28.63     20.87 o 
   6   6   2     1889.39     1802.14     43.60 o 
   7   6   2        3.30       28.36     29.37 o 
   8   6   2       52.14       67.78     33.34 o 
   9   6   2      735.44      835.56     54.68 o 
  10   6   2       26.91       43.24     43.07 o 
 -11   7   2      104.94      141.88     51.88 o 
 -10   7   2        0.01        4.83     35.48 o 
  -9   7   2      129.34       92.61     33.29 o 
  -8   7   2       75.46       52.04     27.43 o 
  -7   7   2      260.48      225.47     26.66 o 
  -6   7   2      973.93      941.24     39.43 o 
  -5   7   2      761.80      779.55     25.32 o 
  -4   7   2      932.27      982.60     25.92 o 
  -3   7   2        8.50       18.00     11.73 o 
  -2   7   2     2144.26     2230.64     28.23 o 
  -1   7   2       53.03       63.19     11.33 o 
   0   7   2     1312.27     1345.47     23.08 o 
   1   7   2       80.89       98.18     11.98 o 
   2   7   2     1032.92      970.58     20.09 o 
   3   7   2     1110.57     1157.57     30.82 o 
   4   7   2      296.18      251.73     21.39 o 
   5   7   2      111.50      126.47     22.78 o 
   6   7   2     2080.56     1990.24     50.01 o 
   7   7   2        0.13       15.01     29.34 o 
   8   7   2       79.78       63.39     36.06 o 
   9   7   2       72.98       67.35     59.08 o 
  10   7   2      167.55       68.81     45.09 o 
 -11   8   2       10.47       58.53     50.26 o 
 -10   8   2      402.95      387.74     44.66 o 
  -9   8   2      125.16      160.10     31.52 o 
  -8   8   2        1.68       43.46     27.69 o 
  -7   8   2      416.45      409.73     39.50 o 
  -6   8   2      391.03      388.08     25.34 o 
  -5   8   2       16.93       54.51     16.42 o 
  -4   8   2      197.98      190.31     13.86 o 
  -3   8   2      319.95      357.93     16.45 o 
  -2   8   2     1195.72     1255.35     23.75 o 
  -1   8   2     7424.19     7576.11     65.43 o 
   0   8   2      660.68      827.77     21.52 o 
   1   8   2       86.76       82.24     12.70 o 
   2   8   2      611.32      628.83     18.81 o 
   3   8   2      794.11      725.92     28.72 o 
   4   8   2      187.37      205.30     21.52 o 
   5   8   2      135.38      134.41     22.64 o 
   6   8   2     1130.17     1187.06     51.34 o 
   7   8   2      101.92       68.10     27.62 o 
   8   8   2       12.35       -6.88     33.58 o 
   9   8   2        9.91       -8.41     35.48 o 
 -10   9   2      306.66      304.80     44.90 o 
  -9   9   2      217.71      330.12     36.59 o 
  -8   9   2        3.18       10.35     26.89 o 
  -7   9   2      806.23      853.54     38.19 o 
  -6   9   2      754.09      747.61     34.73 o 
  -5   9   2     1036.63     1128.47     33.35 o 
  -4   9   2      310.04      357.96     17.96 o 
  -3   9   2      748.14      726.50     22.06 o 
  -2   9   2     4225.17     4250.28     43.41 o 
  -1   9   2     1581.12     1790.08     27.45 o 
   0   9   2        1.49      -12.57     12.57 o 
   1   9   2     4572.22     4670.26     46.59 o 
   2   9   2      317.53      330.15     22.60 o 
   3   9   2      295.37      290.73     21.08 o 
   4   9   2      298.14      340.49     23.92 o 
   5   9   2       37.84       32.56     22.72 o 
   6   9   2      882.00      820.51     44.66 o 
   7   9   2      545.74      531.34     34.49 o 
   8   9   2       18.79       -3.57     34.07 o 
   9   9   2      155.53      165.34     38.18 o 
 -10  10   2      118.84      106.09     42.63 o 
  -9  10   2      100.10      101.89     33.57 o 
  -8  10   2      719.86      708.24     43.92 o 
  -7  10   2      116.43      101.16     25.73 o 
  -6  10   2      151.04       73.51     23.47 o 
  -5  10   2      244.95      249.20     22.90 o 
  -4  10   2      108.35      104.74     16.54 o 
  -3  10   2     1146.10     1138.13     28.50 o 
  -2  10   2      891.83      824.83     22.99 o 
  -1  10   2     2324.61     2519.60     32.82 o 
   0  10   2      736.05      756.87     23.45 o 
   1  10   2      554.21      614.18     24.86 o 
   2  10   2      219.49      257.90     17.08 o 
   3  10   2      167.73      157.84     25.61 o 
   4  10   2        7.97       -4.21     21.15 o 
   5  10   2       37.02       25.28     23.77 o 
   6  10   2        5.55        0.22     25.91 o 
   7  10   2        7.57       24.71     29.22 o 
   8  10   2      146.41       81.97     43.28 o 
   9  10   2        3.76       14.30     38.49 o 
 -10  11   2        0.79      -28.51     50.33 o 
  -9  11   2      294.87      285.12     37.57 o 
  -8  11   2      305.39      276.97     34.49 o 
  -7  11   2       33.80       24.20     29.07 o 
  -6  11   2        0.26       -6.81     23.07 o 
  -5  11   2      333.36      324.56     29.71 o 
  -4  11   2        9.94       -2.86     16.40 o 
  -3  11   2      589.85      621.06     23.08 o 
  -2  11   2      115.35      102.00     14.70 o 
  -1  11   2     1542.13     1584.74     33.22 o 
   0  11   2      218.91      218.12     15.61 o 
   1  11   2      258.15      253.59     16.22 o 
   2  11   2      167.09      141.57     17.06 o 
   3  11   2       36.30       60.58     20.62 o 
   4  11   2      455.48      453.68     36.41 o 
   5  11   2       41.56       38.60     24.61 o 
   6  11   2       14.95       22.13     26.88 o 
   7  11   2      928.16      986.42     42.68 o 
   8  11   2       67.90        3.40     35.04 o 
   9  11   2      274.01      300.35     42.86 o 
 -10  12   2       21.84       10.82     42.21 o 
  -9  12   2      107.00       87.08     35.80 o 
  -8  12   2     1243.41     1175.70     49.20 o 
  -7  12   2      374.28      284.86     32.51 o 
  -6  12   2       37.34       61.84     28.25 o 
  -5  12   2       89.83       42.10     23.26 o 
  -4  12   2        9.25       -2.61     17.20 o 
  -3  12   2      530.06      537.81     22.58 o 
  -2  12   2     1511.00     1480.14     29.50 o 
  -1  12   2      149.12      138.23     15.26 o 
   0  12   2       15.17       33.97     15.16 o 
   1  12   2     1384.05     1471.22     29.01 o 
   2  12   2      223.66      256.16     19.25 o 
   3  12   2       81.17       96.11     21.63 o 
   4  12   2       16.13       36.82     23.26 o 
   5  12   2     1291.20     1224.83     41.88 o 
   6  12   2        0.12       15.38     27.59 o 
   7  12   2        3.62       -4.87     35.45 o 
   8  12   2       17.88       -5.67     34.83 o 
   9  12   2       22.04       35.95     47.91 o 
 -10  13   2       15.91       53.90     75.96 o 
  -9  13   2      174.67      191.82     37.61 o 
  -8  13   2        0.60      -11.42     32.09 o 
  -7  13   2       27.67       -3.35     29.60 o 
  -6  13   2      454.54      412.64     33.45 o 
  -5  13   2     2029.60     1838.45     48.51 o 
  -4  13   2      266.09      274.27     21.11 o 
  -3  13   2      184.39      173.30     19.03 o 
  -2  13   2     1046.35     1064.69     27.60 o 
  -1  13   2      174.21      195.96     16.88 o 
   0  13   2      251.27      299.42     18.23 o 
   1  13   2      436.72      424.92     20.70 o 
   2  13   2      643.48      671.16     28.61 o 
   3  13   2       46.41       28.72     21.82 o 
   4  13   2     1246.53     1282.64     37.11 o 
   5  13   2      746.24      667.28     36.22 o 
   6  13   2      165.24      185.65     29.65 o 
   7  13   2       24.70       23.04     31.07 o 
   8  13   2      156.51      151.19     36.61 o 
  -9  14   2       25.61       14.20     42.66 o 
  -8  14   2       44.85       17.85     35.28 o 
  -7  14   2      824.44      784.56     45.59 o 
  -6  14   2      832.17      789.86     41.26 o 
  -5  14   2      227.53      263.53     30.87 o 
  -4  14   2        3.15       -4.91     25.50 o 
  -3  14   2      495.92      501.75     26.23 o 
  -2  14   2      134.11      131.63     18.09 o 
  -1  14   2     1285.40     1357.21     30.10 o 
   0  14   2      485.29      516.54     23.06 o 
   1  14   2     2558.46     2617.70     41.78 o 
   2  14   2      135.69      120.25     20.16 o 
   3  14   2       45.78       10.70     24.09 o 
   4  14   2        1.41       -8.87     25.53 o 
   5  14   2      413.73      447.39     32.18 o 
   6  14   2      716.53      637.02     36.95 o 
   7  14   2      315.67      308.31     36.16 o 
   8  14   2        2.53        4.37     34.52 o 
  -9  15   2        0.12       97.63     45.85 o 
  -8  15   2      151.68      184.02     42.39 o 
  -7  15   2        1.40       -8.37     38.32 o 
  -6  15   2     1149.22     1000.18     45.15 o 
  -5  15   2      697.78      606.17     38.33 o 
  -4  15   2      369.59      315.68     30.29 o 
  -3  15   2      827.97      839.84     35.29 o 
  -2  15   2      774.91      834.66     29.78 o 
  -1  15   2      320.27      303.80     20.26 o 
   0  15   2        9.07       32.41     17.78 o 
   1  15   2       33.07       24.68     20.08 o 
   2  15   2     1230.27     1248.35     54.04 o 
   3  15   2        3.43       -3.66     24.49 o 
   4  15   2      348.11      367.27     32.60 o 
   5  15   2        0.01      -28.01     28.01 o 
   6  15   2     1135.64     1045.27     45.33 o 
   7  15   2       31.43      -28.26     31.40 o 
   8  15   2       34.67       57.49     35.80 o 
  -9  16   2        0.05      -54.69     54.69 o 
  -8  16   2        2.97       59.97     42.57 o 
  -7  16   2       16.77      -31.24     39.07 o 
  -6  16   2      265.15      197.64     39.64 o 
  -5  16   2     1605.57     1572.42     55.54 o 
  -4  16   2      475.06      571.85     71.56 o 
  -3  16   2      804.26      866.84     46.35 o 
  -2  16   2       26.75       24.54     23.43 o 
  -1  16   2      391.06      413.05     22.53 o 
   0  16   2       65.42       32.49     19.44 o 
   1  16   2     1281.81     1295.43     36.34 o 
   2  16   2       50.17       29.50     24.26 o 
   3  16   2      921.03      912.22     67.30 o 
   4  16   2        5.59      -26.28     26.28 o 
   5  16   2       36.51       39.96     28.88 o 
   6  16   2        8.16       -9.61     30.82 o 
   7  16   2      280.31      287.20     36.76 o 
  -8  17   2       22.74        5.70     46.05 o 
  -7  17   2      619.38      728.27     52.97 o 
  -6  17   2       22.72      -37.09     37.66 o 
  -5  17   2       31.56      -27.82     35.81 o 
  -4  17   2        9.94       36.08     34.95 o 
  -3  17   2       14.50      -27.48     27.48 o 
  -2  17   2      775.24      811.44     63.89 o 
  -1  17   2      798.39      904.37     40.25 o 
   0  17   2      735.08      769.32     32.78 o 
   1  17   2     1178.26     1268.71     37.74 o 
   2  17   2       20.39       34.42     25.54 o 
   3  17   2        4.42      -26.29     26.29 o 
   4  17   2       12.98       17.08     34.49 o 
   5  17   2      458.25      457.18     35.83 o 
   6  17   2      349.86      319.50     36.16 o 
   7  17   2        5.83       41.10     35.31 o 
  -8  18   2        0.11        1.54     44.15 o 
  -7  18   2       25.31       46.82     43.12 o 
  -6  18   2      687.02      700.28     51.79 o 
  -5  18   2       34.38       22.43     37.53 o 
  -4  18   2      792.03      860.52     90.24 o 
  -3  18   2       83.84       43.45     35.71 o 
  -2  18   2       42.90       53.31     29.69 o 
  -1  18   2      225.68      258.55     28.41 o 
   0  18   2       99.81       96.11     28.91 o 
   1  18   2       57.10       44.83     28.45 o 
   2  18   2      270.01      215.72     28.94 o 
   3  18   2      510.52      584.72     34.51 o 
   4  18   2      755.72      725.16     41.13 o 
   5  18   2       57.10       93.14     31.51 o 
   6  18   2      314.54      421.35     38.17 o 
   7  18   2       66.80       38.19     40.12 o 
  -7  19   2      346.16      338.80     52.83 o 
  -6  19   2        3.50        7.97     40.38 o 
  -5  19   2      101.93       73.83     39.51 o 
  -4  19   2        0.01       -8.76     37.98 o 
  -3  19   2      279.33      278.84     40.01 o 
  -2  19   2        2.46       59.07     30.58 o 
  -1  19   2        6.40       18.02     32.96 o 
   0  19   2        7.03      -25.19     29.73 o 
   1  19   2       53.37       29.75     43.47 o 
   2  19   2       65.04       32.39     34.90 o 
   3  19   2      221.47      241.53     34.52 o 
   4  19   2        0.11      -22.58     30.68 o 
   5  19   2      173.50      187.49     34.44 o 
   6  19   2        6.91       42.13     52.73 o 
  -7  20   2        1.21       -9.53     44.83 o 
  -6  20   2        0.10       27.58     43.10 o 
  -5  20   2      162.62      163.76     42.36 o 
  -4  20   2       43.13        8.28     38.82 o 
  -3  20   2       12.11      -36.94     36.94 o 
  -2  20   2      510.19      609.88     39.44 o 
  -1  20   2        0.35       28.97     34.01 o 
   0  20   2      494.21      483.20     38.78 o 
   1  20   2      131.69      176.61     39.75 o 
   2  20   2       48.65       -7.38     37.49 o 
   3  20   2       26.72       29.75     46.05 o 
   4  20   2        3.69      -22.98     48.27 o 
   5  20   2       13.94      -15.99     43.06 o 
   6  20   2      296.81      244.73     47.86 o 
  -6  21   2      147.86      195.01     52.88 o 
  -5  21   2      386.21      423.89     54.16 o 
  -4  21   2        8.21       61.99     41.31 o 
  -3  21   2        0.05       27.84     52.63 o 
  -2  21   2      110.00      204.19     35.58 o 
  -1  21   2        6.93       -1.66     35.97 o 
   0  21   2       59.13       56.42     36.56 o 
   1  21   2       48.73        1.48     37.55 o 
   2  21   2      479.01      505.42     45.96 o 
   3  21   2       80.60      163.12     49.39 o 
   4  21   2        9.39      -51.49     58.86 o 
   5  21   2        0.01        6.73     49.42 o 
  -5  22   2      152.05      169.18     46.40 o 
  -4  22   2        2.34       78.00     42.47 o 
  -3  22   2       32.31       42.49     40.73 o 
  -2  22   2       87.26      197.64     48.89 o 
  -1  22   2        0.81       42.63     39.52 o 
   0  22   2       15.37       67.20     44.75 o 
   1  22   2       49.99       73.61     65.95 o 
   2  22   2       31.44       40.21     40.49 o 
   3  22   2       44.54       58.28     51.30 o 
   4  22   2        3.35       45.07     50.94 o 
  -5  23   2       58.41       51.79     46.07 o 
  -4  23   2       36.85       50.14     43.89 o 
  -3  23   2        1.69       62.50     43.39 o 
  -2  23   2      356.48      316.27     51.09 o 
  -1  23   2       17.55        0.74     38.89 o 
   0  23   2      435.99      689.53    109.47 o 
   1  23   2        0.08       54.58     63.88 o 
   2  23   2      113.00      161.27     53.23 o 
   3  23   2      425.77      483.45     60.80 o 
   4  23   2       11.88       18.32     53.75 o 
  -4  24   2        4.17      -15.40     45.56 o 
  -3  24   2       33.38       26.00     49.74 o 
  -2  24   2        0.79      -30.65     60.26 o 
  -1  24   2       10.05       90.81     41.68 o 
   0  24   2       40.23      -55.54     59.09 o 
   1  24   2      212.51      200.94     64.65 o 
   2  24   2      251.27      241.53     57.09 o 
  -2  25   2      270.44      401.45     55.38 o 
  -1  25   2        7.75      -53.97     87.52 o 
   0  25   2       24.59       78.59    113.25 o 
   1  25   2      128.77      125.69     67.85 o 
 -11   0   3       52.30      128.58     82.77 o 
  -9   0   3       24.26       80.70     56.06 o 
  -7   0   3     2615.99     2607.16     56.10 o 
  -5   0   3      124.71      264.18     22.64 o 
  -3   0   3    14774.30    14833.27    164.23 o 
  -1   0   3      121.90       88.21     14.27 o 
   1   0   3     4381.01     4577.43     61.04 o 
   3   0   3     6983.80     7590.99     94.71 o 
   5   0   3     1377.45     1423.36     66.01 o 
   7   0   3        4.47      -36.28     43.27 o 
   9   0   3        2.10       61.63     54.61 o 
 -11   1   3        0.87      102.34     42.65 o 
 -10   1   3        1.00       17.06     46.78 o 
  -9   1   3       12.86       -4.90     29.69 o 
  -8   1   3     1872.98     1895.24     45.71 o 
  -7   1   3      316.96      357.45     21.22 o 
  -6   1   3      167.68      130.45     16.59 o 
  -5   1   3      926.90     1037.44     30.48 o 
  -4   1   3     4603.24     4634.52     45.71 o 
  -3   1   3     1740.76     1728.31     36.07 o 
  -2   1   3     2669.73     2623.18     28.55 o 
  -1   1   3     3859.84     3757.27     34.85 o 
   0   1   3    20412.01    19963.06    151.32 o 
   1   1   3     8445.29     8703.19     71.77 o 
   2   1   3     5356.06     5763.67     52.10 o 
   3   1   3      342.26      433.43     52.18 o 
   4   1   3     1224.96     1286.56     26.30 o 
   5   1   3      573.48      565.38     41.55 o 
   6   1   3     1353.48     1449.91     45.72 o 
   7   1   3      898.36      949.91     48.44 o 
   8   1   3        1.05      107.48     37.96 o 
   9   1   3       31.23       -9.56     38.83 o 
  10   1   3       13.72       44.87     43.90 o 
 -11   2   3       86.84       70.31     41.49 o 
 -10   2   3      146.48      154.08     59.93 o 
  -9   2   3      294.29      324.62     40.07 o 
  -8   2   3      557.53      594.96     32.82 o 
  -7   2   3      655.02      632.12     26.94 o 
  -6   2   3       90.15       64.96     15.77 o 
  -5   2   3      342.38      438.00     18.92 o 
  -4   2   3      141.83      173.23     13.95 o 
  -3   2   3      651.98      628.41     28.57 o 
  -2   2   3     1025.19     1004.21     24.32 o 
  -1   2   3     5355.56     4819.80     41.96 o 
   0   2   3    16572.49    16219.94    124.46 o 
   1   2   3    10432.29    10465.56     84.37 o 
   2   2   3     1340.63     1418.38     23.12 o 
   3   2   3     4669.81     4925.47     48.15 o 
   4   2   3     1215.20     1268.73     26.24 o 
   5   2   3      505.67      575.41     28.00 o 
   6   2   3        6.16       29.44     25.73 o 
   7   2   3       33.49       44.88     29.64 o 
   8   2   3      632.75      610.22     44.51 o 
   9   2   3      200.62      223.41     43.31 o 
  10   2   3        1.24      -43.23     43.23 o 
 -11   3   3      480.55      471.18     47.73 o 
 -10   3   3      267.68      368.49     43.07 o 
  -9   3   3       18.37       64.77     30.99 o 
  -8   3   3       21.10       -7.54     24.13 o 
  -7   3   3       77.71       76.36     19.82 o 
  -6   3   3        5.60       25.32     17.27 o 
  -5   3   3      679.71      664.83     29.08 o 
  -4   3   3     8142.16     8550.66     73.42 o 
  -3   3   3     1543.83     1520.86     24.37 o 
  -2   3   3      550.55      566.51     21.47 o 
  -1   3   3     6389.72     6216.39     56.96 o 
   0   3   3      123.88      163.11     11.15 o 
   1   3   3      981.17      912.17     20.40 o 
   2   3   3       90.29      151.58     12.13 o 
   3   3   3      940.71      914.03     25.20 o 
   4   3   3     1136.89     1068.72     28.11 o 
   5   3   3     1250.69     1163.96     35.00 o 
   6   3   3      798.80      815.14     40.63 o 
   7   3   3     1021.04     1000.67     46.94 o 
   8   3   3      374.54      304.54     47.10 o 
   9   3   3       10.19       -3.33     40.43 o 
 -11   4   3        7.70       18.31     41.93 o 
 -10   4   3      517.07      635.35     51.62 o 
  -9   4   3      739.73      740.07     54.51 o 
  -8   4   3     1119.50     1179.60     41.07 o 
  -7   4   3     1658.30     1580.78     36.35 o 
  -6   4   3       76.42       63.70     16.10 o 
  -5   4   3      346.29      336.06     16.91 o 
  -4   4   3      351.50      311.89     15.34 o 
  -3   4   3      446.00      383.80     17.51 o 
  -2   4   3       28.59       12.06     10.81 o 
  -1   4   3       27.85        6.93     13.40 o 
   0   4   3     6007.28     5982.73     51.61 o 
   1   4   3     1221.81     1224.68     27.72 o 
   2   4   3      950.43     1032.03     21.24 o 
   3   4   3      723.12      734.76     20.83 o 
   4   4   3      332.12      299.54     18.20 o 
   5   4   3      629.60      601.58     30.80 o 
   6   4   3      480.99      468.10     32.33 o 
   7   4   3       77.29      110.58     29.56 o 
   8   4   3     1296.99     1361.08     59.27 o 
   9   4   3       57.09       43.54     46.15 o 
 -11   5   3       65.25       89.61     49.53 o 
 -10   5   3      612.08      562.83     41.25 o 
  -9   5   3      859.72      826.38     48.89 o 
  -8   5   3      283.86      241.63     27.65 o 
  -7   5   3      906.28      811.93     50.71 o 
  -6   5   3       67.92       57.45     15.97 o 
  -5   5   3      132.02      101.85     14.77 o 
  -4   5   3      317.42      355.99     16.54 o 
  -3   5   3        5.28        2.68     11.15 o 
  -2   5   3     1021.16      974.52     29.27 o 
  -1   5   3       41.22       41.61     14.35 o 
   0   5   3      327.98      335.77     14.12 o 
   1   5   3     1910.13     1849.75     25.76 o 
   2   5   3      409.36      379.08     23.23 o 
   3   5   3      269.46      241.10     15.30 o 
   4   5   3      356.50      336.98     22.60 o 
   5   5   3      263.65      288.66     24.16 o 
   6   5   3      233.38      250.15     30.53 o 
   7   5   3      456.74      466.32     34.57 o 
   8   5   3       10.12      -31.15     31.15 o 
   9   5   3      948.78      989.36     79.79 o 
 -11   6   3        2.00      -15.88     54.32 o 
 -10   6   3      508.97      543.08     46.22 o 
  -9   6   3       15.25      -11.10     28.62 o 
  -8   6   3      695.83      579.41     50.15 o 
  -7   6   3       64.38       44.21     30.35 o 
  -6   6   3      122.57      169.55     16.93 o 
  -5   6   3       34.56      -14.02     14.02 o 
  -4   6   3      263.33      211.31     14.58 o 
  -3   6   3      161.48      142.53     13.34 o 
  -2   6   3     1629.44     1679.80     27.20 o 
  -1   6   3     1323.97     1325.22     27.36 o 
   0   6   3     1286.51     1156.03     31.07 o 
   1   6   3       97.04      108.97     12.04 o 
   2   6   3       30.61       49.66     11.63 o 
   3   6   3      719.20      692.12     18.74 o 
   4   6   3     1966.69     1816.15     38.77 o 
   5   6   3      968.68      961.36     36.19 o 
   6   6   3       39.66       74.90     25.21 o 
   7   6   3      276.38      277.53     31.32 o 
   8   6   3      434.38      494.45     40.22 o 
   9   6   3       59.76       47.52     41.91 o 
 -11   7   3       22.23       -0.11     49.20 o 
 -10   7   3       65.79       63.41     38.35 o 
  -9   7   3      256.60      223.14     37.69 o 
  -8   7   3      547.14      584.63     33.34 o 
  -7   7   3      962.15      941.90     37.60 o 
  -6   7   3      140.53      143.51     22.58 o 
  -5   7   3     1825.50     1795.42     30.03 o 
  -4   7   3     1018.26     1023.86     23.97 o 
  -3   7   3     2351.77     2502.20     42.99 o 
  -2   7   3     4699.90     4464.33     42.73 o 
  -1   7   3      246.47      267.36     13.45 o 
   0   7   3     2302.29     2281.50     29.47 o 
   1   7   3     2314.39     2387.09     32.00 o 
   2   7   3        3.25       12.82     11.61 o 
   3   7   3      373.36      396.39     29.18 o 
   4   7   3      743.40      726.86     31.72 o 
   5   7   3      449.86      430.45     27.10 o 
   6   7   3        1.82      -23.36     27.22 o 
   7   7   3        3.24       32.93     30.65 o 
   8   7   3      145.94      137.10     35.91 o 
   9   7   3       40.28      112.29     42.94 o 
 -11   8   3       83.99      108.53     45.01 o 
 -10   8   3        7.65      -37.76     75.35 o 
  -9   8   3        2.49       21.70     31.04 o 
  -8   8   3        0.04       -6.29     29.06 o 
  -7   8   3      743.32      739.92     37.93 o 
  -6   8   3      608.39      613.92     32.96 o 
  -5   8   3      674.60      616.28     23.01 o 
  -4   8   3      692.01      664.39     21.21 o 
  -3   8   3     1865.11     1664.53     33.59 o 
  -2   8   3       50.53       91.71     11.68 o 
  -1   8   3     1821.13     1694.03     25.69 o 
   0   8   3      330.09      413.71     27.30 o 
   1   8   3       76.04       66.66     13.13 o 
   2   8   3      111.81      148.42     15.42 o 
   3   8   3      569.87      554.53     27.90 o 
   4   8   3       30.68       43.29     20.89 o 
   5   8   3      546.21      557.57     30.51 o 
   6   8   3        2.94       11.66     25.79 o 
   7   8   3       44.09       83.48     31.63 o 
   8   8   3      714.79      672.89     44.25 o 
   9   8   3      144.42       94.24     43.44 o 
 -10   9   3       29.26       35.01     57.19 o 
  -9   9   3       65.97       61.00     32.18 o 
  -8   9   3     1072.71     1064.02     44.33 o 
  -7   9   3      694.60      619.63     37.14 o 
  -6   9   3      366.13      325.45     25.19 o 
  -5   9   3        5.01        2.08     15.89 o 
  -4   9   3     1437.76     1211.44     25.19 o 
  -3   9   3      544.31      555.82     21.85 o 
  -2   9   3        8.60       -9.39     11.88 o 
  -1   9   3       37.82       10.04     12.30 o 
   0   9   3      117.87       78.05     13.24 o 
   1   9   3       26.86       31.55     13.45 o 
   2   9   3      247.45      296.27     16.78 o 
   3   9   3      357.26      373.01     22.90 o 
   4   9   3      745.20      781.14     55.46 o 
   5   9   3      111.09      131.98     25.47 o 
   6   9   3      578.37      495.01     32.34 o 
   7   9   3      208.73      238.25     32.18 o 
   8   9   3        0.34      -11.77     32.31 o 
   9   9   3        5.88      -14.24     37.57 o 
 -10  10   3      142.88      180.56     42.17 o 
  -9  10   3      116.21      139.76     34.40 o 
  -8  10   3      384.90      375.53     35.52 o 
  -7  10   3      317.55      318.48     31.52 o 
  -6  10   3       12.11       15.37     25.23 o 
  -5  10   3      674.65      603.69     29.48 o 
  -4  10   3        0.17      -13.61     13.61 o 
  -3  10   3      988.71      920.35     29.23 o 
  -2  10   3      129.92      156.47     13.97 o 
  -1  10   3     2126.50     2015.40     29.38 o 
   0  10   3        0.32        0.65     13.30 o 
   1  10   3     1196.37     1240.91     25.45 o 
   2  10   3       38.91       56.26     16.45 o 
   3  10   3     1328.40     1334.70     36.77 o 
   4  10   3        1.11        1.56     22.38 o 
   5  10   3     1403.24     1365.10     41.58 o 
   6  10   3      279.62      225.48     29.20 o 
   7  10   3       63.46       30.38     30.14 o 
   8  10   3       18.81       -0.78     35.84 o 
   9  10   3       17.51       -1.30     39.28 o 
 -10  11   3       12.15      106.20     49.00 o 
  -9  11   3       55.84       32.87     33.74 o 
  -8  11   3     1008.85     1028.10     48.11 o 
  -7  11   3       78.01      120.51     30.43 o 
  -6  11   3       50.07       54.36     26.11 o 
  -5  11   3      194.48      183.04     22.00 o 
  -4  11   3       63.10       72.35     15.18 o 
  -3  11   3      553.75      503.35     21.09 o 
  -2  11   3       91.74       79.58     14.26 o 
  -1  11   3        4.03       -8.07     13.65 o 
   0  11   3     2126.72     2030.35     32.69 o 
   1  11   3     1293.93     1315.38     32.19 o 
   2  11   3      216.60      257.82     19.27 o 
   3  11   3        3.99        0.89     20.23 o 
   4  11   3      151.62      135.87     25.06 o 
   5  11   3        2.37      -24.65     24.65 o 
   6  11   3      767.46      745.86     39.24 o 
   7  11   3      165.97      177.09     33.09 o 
   8  11   3      130.30       83.75     36.46 o 
 -10  12   3       70.14      157.61     46.77 o 
  -9  12   3        5.17       -9.98     40.63 o 
  -8  12   3       41.78       56.25     37.55 o 
  -7  12   3      243.77      230.19     32.37 o 
  -6  12   3      202.89      199.12     28.89 o 
  -5  12   3      788.85      713.79     37.10 o 
  -4  12   3       20.42       23.62     20.03 o 
  -3  12   3      994.17      963.14     29.94 o 
  -2  12   3      194.58      228.51     17.58 o 
  -1  12   3       77.67      107.72     15.57 o 
   0  12   3        1.18        3.19     15.07 o 
   1  12   3     3192.78     3202.92     40.61 o 
   2  12   3       60.58       43.99     17.52 o 
   3  12   3       16.04       29.34     21.42 o 
   4  12   3      292.87      272.98     26.40 o 
   5  12   3       98.29      115.03     33.43 o 
   6  12   3      383.31      347.79     32.24 o 
   7  12   3       49.96       16.28     31.36 o 
   8  12   3        5.35        0.91     44.98 o 
 -10  13   3        0.10       47.51     45.22 o 
  -9  13   3       40.31       54.62     42.85 o 
  -8  13   3       10.36       54.35     36.93 o 
  -7  13   3      300.04      262.92     39.47 o 
  -6  13   3      157.43      203.68     35.03 o 
  -5  13   3     2640.89     2534.94     53.31 o 
  -4  13   3      675.16      618.86     35.58 o 
  -3  13   3     3582.59     3491.20     47.50 o 
  -2  13   3        0.69       21.38     17.61 o 
  -1  13   3      242.61      212.82     17.58 o 
   0  13   3      129.86      189.45     17.50 o 
   1  13   3      192.84      162.60     19.11 o 
   2  13   3      514.42      604.55     34.28 o 
   3  13   3       23.38        3.73     23.32 o 
   4  13   3     1120.46     1203.97     39.08 o 
   5  13   3       85.22       72.19     27.92 o 
   6  13   3      180.61      167.40     44.66 o 
   7  13   3      569.91      625.00     61.26 o 
   8  13   3       46.71       69.79     38.54 o 
  -9  14   3        2.25       58.84     43.10 o 
  -8  14   3       91.48       51.50     39.26 o 
  -7  14   3       21.14       41.81     38.04 o 
  -6  14   3        4.20      -33.13     33.13 o 
  -5  14   3      249.75      274.21     35.96 o 
  -4  14   3      130.21       92.47     26.85 o 
  -3  14   3        0.86        1.22     24.93 o 
  -2  14   3      110.66      111.87     27.80 o 
  -1  14   3       49.39       67.68     19.05 o 
   0  14   3      996.97     1022.46     33.77 o 
   1  14   3     3087.67     3165.13     46.14 o 
   2  14   3     1312.24     1286.45     38.29 o 
   3  14   3        3.56       21.83     27.49 o 
   4  14   3     1478.15     1430.31     44.61 o 
   5  14   3      657.21      692.85     39.44 o 
   6  14   3        1.71      -30.21     30.21 o 
   7  14   3       33.81       72.65     33.24 o 
   8  14   3      427.57      411.59     41.26 o 
  -9  15   3       73.77       25.18     43.59 o 
  -8  15   3       26.52       22.85     51.18 o 
  -7  15   3       11.36       13.96     38.00 o 
  -6  15   3      181.77      130.43     37.86 o 
  -5  15   3        1.35       -6.96     32.38 o 
  -4  15   3      706.38      609.47     36.89 o 
  -3  15   3       26.82       -3.57     29.20 o 
  -2  15   3      318.08      332.22     26.24 o 
  -1  15   3      612.54      630.90     36.48 o 
   0  15   3        0.06      -20.57     22.47 o 
   1  15   3      864.05      831.30     46.43 o 
   2  15   3      145.50      193.22     25.60 o 
   3  15   3     2336.14     2261.99     48.85 o 
   4  15   3       95.41       88.96     35.51 o 
   5  15   3      104.65       65.58     29.90 o 
   6  15   3       61.40       84.74     32.54 o 
   7  15   3      306.83      346.64     37.81 o 
  -9  16   3      174.88      238.91     49.35 o 
  -8  16   3      107.36      127.25     42.91 o 
  -7  16   3        5.78      -10.15     37.50 o 
  -6  16   3        1.20      -48.39     48.39 o 
  -5  16   3       18.21        9.65     34.07 o 
  -4  16   3        7.92       20.28     43.15 o 
  -3  16   3       22.11      -17.83     27.87 o 
  -2  16   3      127.59      118.09     25.93 o 
  -1  16   3      716.58      745.63     36.07 o 
   0  16   3      197.49      208.56     28.07 o 
   1  16   3      153.59      142.61     28.30 o 
   2  16   3        3.74       -9.82     24.14 o 
   3  16   3        5.62       29.33     26.11 o 
   4  16   3      694.20      784.14     43.19 o 
   5  16   3      173.60      156.05     31.98 o 
   6  16   3        0.29      -25.08     31.82 o 
   7  16   3       11.18       21.26     34.77 o 
  -8  17   3       34.10       41.43     52.14 o 
  -7  17   3      466.54      436.72     47.61 o 
  -6  17   3       34.39       22.65     38.26 o 
  -5  17   3        4.10       20.33     36.70 o 
  -4  17   3     1213.03     1362.67     56.27 o 
  -3  17   3      229.68      295.55     32.33 o 
  -2  17   3       87.30       88.94     28.93 o 
  -1  17   3        1.09       -8.12     25.33 o 
   0  17   3        7.13       16.42     28.66 o 
   1  17   3        8.94       33.18     32.62 o 
   2  17   3      878.03      768.86     49.17 o 
   3  17   3       43.31       18.03     30.69 o 
   4  17   3      395.35      369.79     36.78 o 
   5  17   3        0.11      -30.84     30.84 o 
   6  17   3        7.07      -29.38     32.11 o 
   7  17   3      334.68      365.96     50.92 o 
  -8  18   3        2.06        2.63     46.21 o 
  -7  18   3        2.63        2.19     41.95 o 
  -6  18   3       12.95      -24.96     39.72 o 
  -5  18   3      789.41      795.00     52.23 o 
  -4  18   3       31.55       -3.64     36.99 o 
  -3  18   3      160.66      118.81     32.17 o 
  -2  18   3       33.36       58.44     30.02 o 
  -1  18   3      686.68      690.63     56.85 o 
   0  18   3      259.80      253.11     32.08 o 
   1  18   3        0.35       14.14     33.64 o 
   2  18   3        7.98       -4.74     32.75 o 
   3  18   3       18.81      -16.81     39.35 o 
   4  18   3      411.02      408.33     39.29 o 
   5  18   3       11.37       33.35     57.45 o 
   6  18   3      212.45       84.50     39.24 o 
  -7  19   3      302.69      379.53     49.61 o 
  -6  19   3      115.39      168.23     66.03 o 
  -5  19   3      126.73      161.21     41.47 o 
  -4  19   3      536.00      584.85     46.69 o 
  -3  19   3       15.77       -5.16     48.33 o 
  -2  19   3        3.19       63.10     31.59 o 
  -1  19   3        1.28       10.21     30.13 o 
   0  19   3      374.12      389.97     35.63 o 
   1  19   3      153.68      154.16     37.33 o 
   2  19   3      371.43      369.33     41.75 o 
   3  19   3       42.75       53.83     38.57 o 
   4  19   3       16.48       10.69     38.42 o 
   5  19   3      125.97      181.02     43.74 o 
   6  19   3       44.14       29.68     67.95 o 
  -7  20   3       34.87       76.70     46.94 o 
  -6  20   3      229.74      319.43     61.28 o 
  -5  20   3       97.33       63.82     54.32 o 
  -4  20   3       12.55       16.97     38.98 o 
  -3  20   3      352.99      418.44     43.72 o 
  -2  20   3       16.65       35.45     32.24 o 
  -1  20   3      363.44      443.48     64.66 o 
   0  20   3        3.86        9.80     32.41 o 
   1  20   3      194.67      263.61     48.71 o 
   2  20   3       84.34      148.19     40.62 o 
   3  20   3      148.46      156.82     42.44 o 
   4  20   3       51.14       49.59     40.23 o 
   5  20   3       52.84       15.76     42.89 o 
  -6  21   3       51.50       -3.67     43.54 o 
  -5  21   3        5.47       49.46     44.11 o 
  -4  21   3      200.65      204.60     43.98 o 
  -3  21   3        2.78      -32.70     38.55 o 
  -2  21   3        0.38      -17.04     35.92 o 
  -1  21   3       82.93       15.72     36.76 o 
   0  21   3      652.13      666.01     52.02 o 
   1  21   3       88.62       49.02     39.63 o 
   2  21   3       50.13      109.80     54.00 o 
   3  21   3       27.17      -27.70     40.68 o 
   4  21   3        2.63       21.58     42.87 o 
   5  21   3       81.93       99.32     47.00 o 
  -5  22   3      181.57      157.89     46.45 o 
  -4  22   3      128.66      206.82     60.96 o 
  -3  22   3       32.45       45.80     40.81 o 
  -2  22   3       27.43       31.84     38.56 o 
  -1  22   3        9.66       40.27     39.62 o 
   0  22   3       15.96       44.18     43.64 o 
   1  22   3      255.39      218.68     65.22 o 
   2  22   3      275.30      249.85     45.57 o 
   3  22   3      146.54      122.77     45.49 o 
   4  22   3       93.85       73.68     46.01 o 
  -5  23   3        4.65       63.79     46.36 o 
  -4  23   3       25.96       70.68     44.78 o 
  -3  23   3        5.89       60.00     48.07 o 
  -2  23   3      509.66      696.63     71.73 o 
  -1  23   3        0.17      -28.68     56.06 o 
   0  23   3       14.81       10.48     47.05 o 
   1  23   3        9.02      -41.74     41.74 o 
   2  23   3        6.52      -42.64     42.64 o 
   3  23   3       13.90       16.63     52.12 o 
  -3  24   3        3.81        4.88     49.74 o 
  -2  24   3        0.57       41.87     48.54 o 
  -1  24   3       13.28       47.40     48.74 o 
   0  24   3       70.84       69.67     49.16 o 
   1  24   3      212.08      252.41     53.04 o 
   2  24   3       56.42       82.39    124.21 o 
 -10   0   4      599.82      451.25    127.37 o 
  -8   0   4      166.73      146.49     30.18 o 
  -6   0   4      520.60      606.48     37.04 o 
  -4   0   4    10411.53    10926.48    128.06 o 
  -2   0   4      960.36      988.26     28.52 o 
   0   0   4       29.61       33.96     16.32 o 
   2   0   4        6.51      -17.28     17.28 o 
   4   0   4      370.21      478.36     30.36 o 
   6   0   4     2667.53     2647.85     92.10 o 
   8   0   4      139.38       50.27    134.78 o 
 -11   1   4       50.62      -41.00     41.00 o 
 -10   1   4        5.98       37.25     36.79 o 
  -9   1   4      132.81      135.37     31.22 o 
  -8   1   4      361.57      362.82     31.70 o 
  -7   1   4      901.15     1013.22     30.00 o 
  -6   1   4     2131.51     2192.98     34.68 o 
  -5   1   4       42.78       47.32     14.57 o 
  -4   1   4        4.68       57.36     21.02 o 
  -3   1   4     2880.85     2978.06     32.96 o 
  -2   1   4      936.40      917.53     18.96 o 
  -1   1   4     1163.24     1125.09     23.18 o 
   0   1   4     1226.06     1233.19     22.55 o 
   1   1   4     8081.01     8102.65     69.11 o 
   2   1   4      279.21      308.32     16.49 o 
   3   1   4      426.64      399.94     18.11 o 
   4   1   4      641.89      694.52     23.78 o 
   5   1   4      313.20      296.88     21.84 o 
   6   1   4      155.92      162.49     29.21 o 
   7   1   4      341.97      369.89     41.05 o 
   8   1   4       34.17       99.07     39.36 o 
   9   1   4      348.22      375.55     70.15 o 
 -11   2   4       53.34       44.50     42.79 o 
 -10   2   4       30.71       15.77     37.43 o 
  -9   2   4      269.38      240.55     32.52 o 
  -8   2   4       28.23       33.63     22.39 o 
  -7   2   4      692.76      701.06     27.67 o 
  -6   2   4      150.60      211.12     17.33 o 
  -5   2   4        0.09      -13.83     13.83 o 
  -4   2   4        0.26       -0.64     12.89 o 
  -3   2   4      132.68      137.44     13.61 o 
  -2   2   4     2130.24     2138.61     27.41 o 
  -1   2   4       42.80       29.30      9.81 o 
   0   2   4      571.83      554.06     20.58 o 
   1   2   4      353.60      390.85     28.98 o 
   2   2   4     7787.15     7573.43     66.87 o 
   3   2   4      126.90      126.89     16.10 o 
   4   2   4      246.01      261.32     19.00 o 
   5   2   4        0.25       11.40     23.02 o 
   6   2   4      278.15      306.56     30.10 o 
   7   2   4        0.03       -2.80     34.34 o 
   8   2   4        0.09        6.45     38.48 o 
   9   2   4      795.91      831.23     58.01 o 
 -11   3   4       84.76       36.24     55.47 o 
 -10   3   4       66.46       84.61     35.12 o 
  -9   3   4        0.00      -11.99     29.88 o 
  -8   3   4       10.55        1.35     24.03 o 
  -7   3   4      570.26      546.42     25.21 o 
  -6   3   4      768.06      773.42     32.86 o 
  -5   3   4       45.45       19.31     14.33 o 
  -4   3   4       81.42       94.93     13.57 o 
  -3   3   4     1660.85     1768.76     28.36 o 
  -2   3   4     7049.22     6682.32     56.79 o 
  -1   3   4      553.44      595.20     16.29 o 
   0   3   4      157.75      121.63     11.64 o 
   1   3   4       12.15        5.18     11.92 o 
   2   3   4      737.81      856.65     22.68 o 
   3   3   4        1.86       -9.34     12.69 o 
   4   3   4      381.39      391.84     21.65 o 
   5   3   4     1385.45     1403.88     38.45 o 
   6   3   4      166.06      160.31     26.33 o 
   7   3   4        8.58        8.67     41.73 o 
   8   3   4       61.94       40.60     37.95 o 
   9   3   4      505.78      526.48     50.14 o 
 -11   4   4        0.70      -38.83     45.39 o 
 -10   4   4        3.41      -23.06     41.65 o 
  -9   4   4     1177.17     1130.46     45.71 o 
  -8   4   4      100.02       99.98     26.02 o 
  -7   4   4      628.78      678.63     28.17 o 
  -6   4   4      224.58      237.85     17.95 o 
  -5   4   4      431.52      401.32     21.06 o 
  -4   4   4        0.26       -3.76     12.52 o 
  -3   4   4       80.88       70.42     11.14 o 
  -2   4   4      315.04      298.51     17.34 o 
  -1   4   4     4048.88     4003.11     42.57 o 
   0   4   4      703.23      736.37     19.55 o 
   1   4   4       74.25       57.83     12.23 o 
   2   4   4      541.23      570.84     20.65 o 
   3   4   4       48.01       55.80     13.11 o 
   4   4   4      955.37     1009.50     29.87 o 
   5   4   4       82.62       87.93     22.34 o 
   6   4   4      233.25      278.77     40.21 o 
   7   4   4       11.08      -30.05     30.05 o 
   8   4   4       11.91       43.92     37.84 o 
   9   4   4     1043.09     1052.34     61.36 o 
 -11   5   4        1.39       47.01     47.97 o 
 -10   5   4      623.31      678.69     47.80 o 
  -9   5   4       17.30       36.16     31.13 o 
  -8   5   4      846.14      828.97     38.84 o 
  -7   5   4      499.88      477.62     29.34 o 
  -6   5   4     1992.79     2010.46     33.55 o 
  -5   5   4       21.42       49.24     14.35 o 
  -4   5   4      488.66      505.77     20.28 o 
  -3   5   4       20.33       24.09     10.55 o 
  -2   5   4     2270.12     2327.81     36.69 o 
  -1   5   4     5183.11     5269.09     52.21 o 
   0   5   4      251.81      310.26     14.23 o 
   1   5   4      852.64      828.28     21.40 o 
   2   5   4      101.50       37.98     12.56 o 
   3   5   4      124.12       96.82     13.56 o 
   4   5   4      106.71       92.13     21.01 o 
   5   5   4        8.26       15.60     22.42 o 
   6   5   4       26.35       31.38     27.88 o 
   7   5   4       31.16       21.75     30.77 o 
   8   5   4       34.66       78.57     38.25 o 
   9   5   4      153.65      174.51     43.72 o 
 -11   6   4      160.82      220.49     46.86 o 
 -10   6   4       30.25       44.14     38.04 o 
  -9   6   4      161.29      184.35     33.43 o 
  -8   6   4      104.20      105.54     29.58 o 
  -7   6   4        3.15       -6.10     22.77 o 
  -6   6   4      329.10      354.09     19.52 o 
  -5   6   4     1137.95     1141.69     26.27 o 
  -4   6   4       39.99       64.11     13.00 o 
  -3   6   4     1439.87     1438.60     26.91 o 
  -2   6   4        5.19        9.39     15.86 o 
  -1   6   4     3867.29     3922.19     42.81 o 
   0   6   4      532.63      538.88     19.43 o 
   1   6   4     1009.84     1023.12     24.77 o 
   2   6   4     1937.02     2113.55     30.04 o 
   3   6   4      371.94      399.81     32.71 o 
   4   6   4       94.76      148.97     27.54 o 
   5   6   4      339.47      344.08     27.13 o 
   6   6   4      289.21      310.35     32.75 o 
   7   6   4       19.26       42.18     31.53 o 
   8   6   4      257.72      361.20     44.47 o 
   9   6   4       19.01       54.98     43.98 o 
 -11   7   4       85.27       48.16     51.34 o 
 -10   7   4      187.72      174.57     56.97 o 
  -9   7   4       31.39       28.61     31.50 o 
  -8   7   4      891.87      831.76     43.09 o 
  -7   7   4      320.36      258.64     28.45 o 
  -6   7   4     1649.49     1564.04     30.60 o 
  -5   7   4       94.07       90.64     15.72 o 
  -4   7   4     1564.58     1651.35     42.34 o 
  -3   7   4      161.19      190.74     14.36 o 
  -2   7   4      131.40      185.36     18.08 o 
  -1   7   4      161.97      194.69     19.76 o 
   0   7   4        5.24       -8.56     17.19 o 
   1   7   4     2348.43     2284.57     30.63 o 
   2   7   4       12.35        7.88     12.70 o 
   3   7   4      458.89      452.02     24.73 o 
   4   7   4      189.08      169.35     26.33 o 
   5   7   4       19.89       42.27     24.53 o 
   6   7   4      139.82      134.69     27.89 o 
   7   7   4       65.12       59.13     32.79 o 
   8   7   4       23.58      -17.89     35.90 o 
   9   7   4       10.88       34.95     44.15 o 
 -11   8   4      131.87       91.37     52.79 o 
 -10   8   4      249.16      218.50     47.30 o 
  -9   8   4      494.12      527.15     38.13 o 
  -8   8   4      118.28      135.63     30.34 o 
  -7   8   4      313.70      316.16     38.02 o 
  -6   8   4      776.93      805.07     32.76 o 
  -5   8   4       11.20        9.92     15.97 o 
  -4   8   4      209.27      233.51     18.04 o 
  -3   8   4      570.88      524.12     21.65 o 
  -2   8   4      421.41      385.18     17.39 o 
  -1   8   4     1064.86     1092.72     30.06 o 
   0   8   4      185.32      169.45     13.07 o 
   1   8   4      311.23      305.85     26.36 o 
   2   8   4      581.45      533.05     20.98 o 
   3   8   4      217.78      225.07     21.72 o 
   4   8   4      167.20      156.26     23.80 o 
   5   8   4       38.88       11.71     24.32 o 
   6   8   4      871.47      868.51     41.19 o 
   7   8   4      143.98      119.73     34.33 o 
   8   8   4       83.98       60.67     36.78 o 
   9   8   4      159.03      149.38     47.61 o 
 -11   9   4       48.03       17.98     52.85 o 
 -10   9   4       67.74       47.40     40.46 o 
  -9   9   4        0.51        0.15     37.98 o 
  -8   9   4       44.68       19.47     30.00 o 
  -7   9   4      609.48      590.24     35.87 o 
  -6   9   4     2846.63     2750.36     52.74 o 
  -5   9   4      396.87      437.33     22.41 o 
  -4   9   4      187.45      168.26     16.62 o 
  -3   9   4     1148.43     1167.93     27.89 o 
  -2   9   4       30.16       17.11     13.86 o 
  -1   9   4     1027.60     1028.70     22.42 o 
   0   9   4     1204.64     1328.43     25.48 o 
   1   9   4      284.00      271.42     17.36 o 
   2   9   4       52.06       68.71     15.20 o 
   3   9   4      257.27      261.24     22.55 o 
   4   9   4       13.76       24.93     22.91 o 
   5   9   4      471.09      479.23     30.62 o 
   6   9   4      179.65      178.68     30.03 o 
   7   9   4      967.88      971.03     49.85 o 
   8   9   4       11.42      -36.11     36.11 o 
 -10  10   4       11.34      -23.41     52.87 o 
  -9  10   4       88.18       23.46     38.62 o 
  -8  10   4       41.44       29.63     35.94 o 
  -7  10   4      388.67      355.08     59.37 o 
  -6  10   4     1128.81     1127.06     73.64 o 
  -5  10   4      618.49      604.33     25.26 o 
  -4  10   4      144.51      141.83     17.52 o 
  -3  10   4      324.39      355.31     20.01 o 
  -2  10   4      337.78      308.61     16.67 o 
  -1  10   4       82.99       67.85     15.18 o 
   0  10   4      380.53      386.43     21.43 o 
   1  10   4      662.72      690.40     26.98 o 
   2  10   4     3551.25     3415.65     50.10 o 
   3  10   4       57.12       85.22     21.71 o 
   4  10   4     2374.76     2386.27     47.88 o 
   5  10   4      286.43      232.86     28.94 o 
   6  10   4       10.62       54.42     28.48 o 
   7  10   4        8.76      -42.28     42.28 o 
   8  10   4        2.03      -16.24     35.55 o 
 -10  11   4       14.84      -34.33     42.21 o 
  -9  11   4       50.58      -31.36     38.90 o 
  -8  11   4     1285.76     1102.45     60.26 o 
  -7  11   4        0.00       44.02     34.02 o 
  -6  11   4      219.52      180.42     34.43 o 
  -5  11   4      157.04      165.14     25.67 o 
  -4  11   4      533.37      517.33     30.74 o 
  -3  11   4      516.64      492.83     26.42 o 
  -2  11   4      680.10      644.21     30.42 o 
  -1  11   4      826.03      827.50     23.60 o 
   0  11   4      934.02     1006.36     25.72 o 
   1  11   4     1697.15     1735.05     30.76 o 
   2  11   4      108.58       88.96     20.84 o 
   3  11   4      125.83       97.80     21.89 o 
   4  11   4       64.07       54.48     25.20 o 
   5  11   4       75.11       81.99     27.87 o 
   6  11   4        0.01       -8.26     30.68 o 
   7  11   4     1012.69     1054.97     47.63 o 
   8  11   4       28.74       27.46     37.73 o 
 -10  12   4      130.10      146.01     54.32 o 
  -9  12   4       20.77       84.14     47.87 o 
  -8  12   4       13.23      -37.70     37.70 o 
  -7  12   4       48.12       15.40     34.29 o 
  -6  12   4       26.46       18.01     32.47 o 
  -5  12   4     1355.21     1364.49     42.72 o 
  -4  12   4      163.84      197.89     23.27 o 
  -3  12   4      898.69      870.44     62.38 o 
  -2  12   4     2504.81     2690.30     71.78 o 
  -1  12   4      682.21      663.64     31.72 o 
   0  12   4       71.30      108.54     16.19 o 
   1  12   4       71.90       89.93     18.08 o 
   2  12   4      280.54      293.08     24.43 o 
   3  12   4      483.17      474.36     30.43 o 
   4  12   4      329.92      332.76     28.64 o 
   5  12   4       35.23       74.85     33.90 o 
   6  12   4      839.20      853.99     43.49 o 
   7  12   4       71.91       56.29     32.85 o 
   8  12   4      206.85      225.83     41.14 o 
 -10  13   4       78.77       32.23     45.82 o 
  -9  13   4       11.02       91.55     41.61 o 
  -8  13   4      584.75      545.23     47.11 o 
  -7  13   4       18.80       81.73     36.86 o 
  -6  13   4     1211.95     1185.85     53.95 o 
  -5  13   4       23.23       47.50     26.84 o 
  -4  13   4     1960.44     1953.64     62.44 o 
  -3  13   4      140.22      114.67     22.93 o 
  -2  13   4       68.33       79.97     25.05 o 
  -1  13   4       48.41       19.39     20.80 o 
   0  13   4      461.92      507.46     28.58 o 
   1  13   4        1.17       18.96     20.98 o 
   2  13   4      285.95      248.61     26.30 o 
   3  13   4      396.39      455.97     44.32 o 
   4  13   4      859.16      812.03     36.31 o 
   5  13   4      425.07      379.73     33.02 o 
   6  13   4      248.52      233.36     33.51 o 
   7  13   4      144.35      155.13     34.66 o 
  -9  14   4      230.65      216.91     44.93 o 
  -8  14   4        5.02        0.53     39.63 o 
  -7  14   4      145.54      110.85     39.26 o 
  -6  14   4        3.06       -9.90     38.14 o 
  -5  14   4      257.51      250.56     37.18 o 
  -4  14   4       15.25        3.03     35.67 o 
  -3  14   4        0.93      -20.23     22.27 o 
  -2  14   4      641.34      653.04     34.63 o 
  -1  14   4      282.91      270.34     25.03 o 
   0  14   4       64.08       80.54     22.46 o 
   1  14   4     2076.45     2009.34     48.48 o 
   2  14   4      167.52      181.79     34.31 o 
   3  14   4       91.65       82.37     26.40 o 
   4  14   4        0.02      -26.20     26.20 o 
   5  14   4      520.66      497.14     31.35 o 
   6  14   4       20.76       40.45     32.28 o 
   7  14   4        0.85       28.43     36.25 o 
  -9  15   4      270.67      199.90     44.24 o 
  -8  15   4      267.76      372.29     82.85 o 
  -7  15   4       76.99       18.13     87.01 o 
  -6  15   4      698.87      599.61     49.84 o 
  -5  15   4      782.53      771.22     48.88 o 
  -4  15   4      556.59      518.43     35.53 o 
  -3  15   4      208.34      234.97     26.77 o 
  -2  15   4     3185.48     2990.10     66.05 o 
  -1  15   4      112.18       93.75     24.27 o 
   0  15   4      231.25      226.95     28.53 o 
   1  15   4      141.27       87.20     37.36 o 
   2  15   4      309.75      304.62     46.37 o 
   3  15   4      296.49      273.85     33.11 o 
   4  15   4        6.78       -1.67     31.35 o 
   5  15   4      139.36      137.48     34.77 o 
   6  15   4       14.94      -28.06     35.10 o 
   7  15   4      137.92       96.71     43.97 o 
  -9  16   4      399.21      373.97     48.98 o 
  -8  16   4       51.70       45.80     41.98 o 
  -7  16   4        0.69       31.82     49.13 o 
  -6  16   4      443.44      342.02     41.90 o 
  -5  16   4      258.31      247.19     38.71 o 
  -4  16   4       32.86       53.24     29.29 o 
  -3  16   4        1.56       22.86     27.91 o 
  -2  16   4        1.14      -23.93     29.76 o 
  -1  16   4      253.30      275.89     27.67 o 
   0  16   4     2454.73     2391.06     59.90 o 
   1  16   4      892.40      859.58     49.32 o 
   2  16   4      175.21      172.28     36.66 o 
   3  16   4       72.32        9.98     35.83 o 
   4  16   4      185.43      161.53     35.11 o 
   5  16   4       13.10       63.85     34.99 o 
   6  16   4        8.30       30.78     36.68 o 
   7  16   4       11.77       24.44     36.62 o 
  -8  17   4      160.66       87.73     44.78 o 
  -7  17   4       21.83       45.00     49.89 o 
  -6  17   4      223.40      295.48     42.67 o 
  -5  17   4        1.97       40.70     37.43 o 
  -4  17   4       13.42       61.03     31.70 o 
  -3  17   4     1210.05     1362.58     60.65 o 
  -2  17   4      640.88      531.01     33.04 o 
  -1  17   4      103.57      162.82     31.11 o 
   0  17   4      466.61      444.23     34.47 o 
   1  17   4       11.44       -8.77     34.23 o 
   2  17   4       84.33      112.97     35.72 o 
   3  17   4      776.06      828.74     54.52 o 
   4  17   4       65.47       94.62     39.46 o 
   5  17   4      403.06      388.39     47.10 o 
   6  17   4       17.16       23.51     37.17 o 
  -8  18   4       23.13       49.62     44.18 o 
  -7  18   4        0.16      -35.48     60.38 o 
  -6  18   4        0.07       22.76     55.37 o 
  -5  18   4      548.45      548.46     45.85 o 
  -4  18   4       68.43       67.33     36.39 o 
  -3  18   4       85.34       44.28     30.98 o 
  -2  18   4      739.11      796.77     44.98 o 
  -1  18   4        0.49      -14.36     29.96 o 
   0  18   4      417.10      524.56     37.10 o 
   1  18   4       16.08       15.17     33.96 o 
   2  18   4      117.26      101.67     53.60 o 
   3  18   4      219.50      212.96     39.80 o 
   4  18   4      160.02      270.70     46.45 o 
   5  18   4       46.73        9.65     41.86 o 
   6  18   4      213.42      149.02     46.11 o 
  -7  19   4        1.14       28.23     44.89 o 
  -6  19   4       18.66       56.21     42.88 o 
  -5  19   4       10.98        4.03     38.40 o 
  -4  19   4       24.89      -22.72     37.15 o 
  -3  19   4      275.22      356.13     39.72 o 
  -2  19   4        4.45       16.74     31.20 o 
  -1  19   4        0.07      -30.93     30.93 o 
   0  19   4       51.40       36.22     36.71 o 
   1  19   4      160.91      117.04     38.37 o 
   2  19   4       18.32       21.41     37.40 o 
   3  19   4      283.00      286.60     43.17 o 
   4  19   4       22.09       57.81     41.44 o 
   5  19   4      791.48      856.50     64.66 o 
  -7  20   4       27.85        4.70     44.66 o 
  -6  20   4       50.35       99.25     42.82 o 
  -5  20   4       22.74        3.45     41.44 o 
  -4  20   4       14.96       16.52     51.58 o 
  -3  20   4        0.62       37.33     51.02 o 
  -2  20   4      378.13      391.31     42.65 o 
  -1  20   4        0.01        7.23     32.61 o 
   0  20   4      221.57      209.59     40.22 o 
   1  20   4        0.46       13.00     38.87 o 
   2  20   4       54.80       73.87     45.08 o 
   3  20   4      273.94      317.23     44.46 o 
   4  20   4       64.30       43.99     41.78 o 
   5  20   4       83.53        6.70     54.09 o 
  -6  21   4       55.28      160.45     54.16 o 
  -5  21   4       51.11       99.32     44.10 o 
  -4  21   4      663.81      755.62     75.23 o 
  -3  21   4      109.62      124.87     41.19 o 
  -2  21   4      123.21      151.30     42.26 o 
  -1  21   4        5.15       40.75     58.62 o 
   0  21   4       87.81      110.12     41.74 o 
   1  21   4      578.17      577.73     49.02 o 
   2  21   4        0.15      -40.81     40.81 o 
   3  21   4      179.50      167.91     45.87 o 
   4  21   4      285.11      226.05     46.61 o 
  -5  22   4       66.19       94.85     46.03 o 
  -4  22   4        0.13       43.52     43.26 o 
  -3  22   4       76.88       88.89     48.45 o 
  -2  22   4       26.80       10.19     63.73 o 
  -1  22   4       41.89       49.89     44.58 o 
   0  22   4       71.34       27.85     42.14 o 
   1  22   4        1.92       11.31     41.31 o 
   2  22   4        4.30      -42.52     42.52 o 
   3  22   4      283.60      337.79     52.39 o 
  -4  23   4       52.92       61.79     59.09 o 
  -3  23   4       19.79      130.89     95.76 o 
  -2  23   4       56.46      109.95     42.41 o 
  -1  23   4        1.82       14.65     47.43 o 
   0  23   4      279.22      430.16     54.61 o 
   1  23   4      333.49      380.49     48.65 o 
   2  23   4      129.53      156.55     46.26 o 
  -3  24   4      109.81      144.94     82.87 o 
  -2  24   4       23.36       13.29     48.77 o 
  -1  24   4       31.90       22.81     56.12 o 
   0  24   4        6.10       -7.36     49.12 o 
   1  24   4       86.55       57.37     46.79 o 
 -11   0   5     1582.38     1725.21    103.18 o 
  -9   0   5      105.60      176.32     48.27 o 
  -7   0   5      207.90      291.01     35.64 o 
  -5   0   5     1532.12     1765.48     42.64 o 
  -3   0   5      303.42      345.43     45.80 o 
  -1   0   5      789.59      807.18     28.87 o 
   1   0   5        6.51       -0.61     21.41 o 
   3   0   5       43.84      117.65     22.33 o 
   5   0   5      717.10      734.28     59.78 o 
   7   0   5     1216.54     1235.41     80.90 o 
   9   0   5      677.43      790.44    267.59 o 
 -11   1   5       33.78      163.34     49.08 o 
 -10   1   5      154.31      114.13     46.12 o 
  -9   1   5      834.37      859.94     40.97 o 
  -8   1   5     1928.24     1899.61     38.55 o 
  -7   1   5       50.03       51.41     18.54 o 
  -6   1   5      651.66      697.57     35.62 o 
  -5   1   5     1857.43     1886.02     36.16 o 
  -4   1   5     3532.96     3921.84     41.79 o 
  -3   1   5      100.16      130.51     14.52 o 
  -2   1   5     1709.45     1668.16     24.50 o 
  -1   1   5      100.16      107.34     11.85 o 
   0   1   5      922.37      903.28     22.00 o 
   1   1   5     1070.82     1102.59     27.91 o 
   2   1   5     7920.27     8394.25     74.39 o 
   3   1   5     1580.86     1667.64     30.06 o 
   4   1   5      534.38      530.24     25.78 o 
   5   1   5      690.03      679.63     36.22 o 
   6   1   5       26.98       62.43     32.34 o 
   7   1   5        9.72       33.46     35.36 o 
   8   1   5       28.62        1.91     51.18 o 
   9   1   5       38.71       69.37     44.39 o 
 -11   2   5       88.44       58.52     47.80 o 
 -10   2   5       12.44        7.12     37.18 o 
  -9   2   5       10.66      -24.08     26.74 o 
  -8   2   5      346.95      356.74     24.06 o 
  -7   2   5     1018.47     1139.83     40.74 o 
  -6   2   5      243.77      258.96     18.29 o 
  -5   2   5       15.24       35.98     14.01 o 
  -4   2   5     4109.49     4168.08     43.46 o 
  -3   2   5       74.64      143.75     30.42 o 
  -2   2   5      885.60      830.28     22.90 o 
  -1   2   5       62.21       36.70     10.98 o 
   0   2   5     2713.91     2760.60     30.70 o 
   1   2   5     2036.63     1987.71     30.49 o 
   2   2   5     3399.11     3415.48     40.06 o 
   3   2   5     1099.89     1054.00     24.77 o 
   4   2   5       73.86       68.30     18.42 o 
   5   2   5      149.70      134.91     28.62 o 
   6   2   5      578.25      477.22     41.63 o 
   7   2   5      153.37      177.36     39.07 o 
   8   2   5       37.45       41.02     40.70 o 
   9   2   5       31.37       23.38     43.52 o 
 -11   3   5      309.46      405.24     53.67 o 
 -10   3   5      363.68      316.93     42.42 o 
  -9   3   5       49.92       48.00     31.01 o 
  -8   3   5      106.60      139.59     23.55 o 
  -7   3   5      389.03      352.69     21.31 o 
  -6   3   5       32.76       10.51     16.28 o 
  -5   3   5     2515.66     2501.51     43.22 o 
  -4   3   5     1354.76     1452.91     33.65 o 
  -3   3   5      387.62      308.56     16.13 o 
  -2   3   5        3.89       27.88     16.34 o 
  -1   3   5      200.43      126.37     11.29 o 
   0   3   5     1052.58     1185.71     30.98 o 
   1   3   5        5.21       34.06     12.95 o 
   2   3   5       45.07       36.78     12.98 o 
   3   3   5     1503.89     1578.83     29.05 o 
   4   3   5        2.97       23.11     17.85 o 
   5   3   5      323.64      336.96     37.94 o 
   6   3   5      111.25      170.84     31.41 o 
   7   3   5      698.09      724.66     49.44 o 
   8   3   5      186.92      201.58     42.80 o 
 -11   4   5       40.67       92.38     48.06 o 
 -10   4   5      323.81      369.34     41.30 o 
  -9   4   5        0.37      -18.53     29.66 o 
  -8   4   5      238.79      208.84     29.73 o 
  -7   4   5      310.56      290.89     20.88 o 
  -6   4   5      384.57      396.20     20.76 o 
  -5   4   5       40.43       25.10     17.23 o 
  -4   4   5      623.43      534.45     20.49 o 
  -3   4   5      421.05      429.90     19.39 o 
  -2   4   5     3723.42     3480.86     39.75 o 
  -1   4   5      691.48      716.88     24.98 o 
   0   4   5    10193.69     9821.11     82.29 o 
   1   4   5       39.44       32.01     12.23 o 
   2   4   5      261.62      222.79     15.28 o 
   3   4   5       20.66        6.10     14.21 o 
   4   4   5      231.90      265.71     23.68 o 
   5   4   5      138.96      103.64     42.69 o 
   6   4   5       22.70       13.99     29.27 o 
   7   4   5       56.94       62.55     37.42 o 
   8   4   5      180.35      183.24     60.11 o 
 -11   5   5       88.40      163.33     51.50 o 
 -10   5   5       12.89      -32.30     44.84 o 
  -9   5   5       88.38      135.90     31.75 o 
  -8   5   5       32.01       11.15     27.98 o 
  -7   5   5      143.04      131.79     21.42 o 
  -6   5   5      502.65      544.89     23.38 o 
  -5   5   5     3028.98     2977.00     37.72 o 
  -4   5   5      105.97      146.90     13.44 o 
  -3   5   5       64.42       34.35     17.25 o 
  -2   5   5       15.48       29.91     18.05 o 
  -1   5   5       21.75        5.12     14.90 o 
   0   5   5      164.44      161.51     12.97 o 
   1   5   5     4487.56     4385.09     50.41 o 
   2   5   5      843.35      849.86     23.64 o 
   3   5   5      849.90      884.99     40.78 o 
   4   5   5      267.95      255.59     24.85 o 
   5   5   5       63.39       70.93     25.57 o 
   6   5   5       98.63       68.04     29.82 o 
   7   5   5      165.18      133.24     32.08 o 
   8   5   5       53.51       42.64     41.06 o 
 -11   6   5      153.91      217.08     52.46 o 
 -10   6   5        0.63        1.14     45.78 o 
  -9   6   5        0.69       10.09     34.11 o 
  -8   6   5      745.87      735.47     41.22 o 
  -7   6   5      195.81      214.90     21.73 o 
  -6   6   5     1152.13     1126.65     35.53 o 
  -5   6   5        0.37        3.83     15.95 o 
  -4   6   5     1263.08     1061.71     26.34 o 
  -3   6   5     1898.60     2029.79     37.81 o 
  -2   6   5      638.98      524.61     24.80 o 
  -1   6   5      404.45      388.36     27.22 o 
   0   6   5       69.43       54.37     12.07 o 
   1   6   5      296.90      309.73     15.33 o 
   2   6   5      667.95      643.86     23.22 o 
   3   6   5      528.99      534.88     28.38 o 
   4   6   5     1038.80      980.49     36.15 o 
   5   6   5       61.84       20.96     25.43 o 
   6   6   5      122.19      118.84     31.08 o 
   7   6   5        3.25        1.83     33.04 o 
   8   6   5       40.59       90.05     41.13 o 
 -11   7   5      198.97      182.31     60.57 o 
 -10   7   5        3.76       69.25     41.04 o 
  -9   7   5       38.67      -47.58     52.35 o 
  -8   7   5      867.23      965.06     89.40 o 
  -7   7   5      248.93      299.01     43.91 o 
  -6   7   5      235.96      213.18     19.98 o 
  -5   7   5        3.12       -5.55     16.46 o 
  -4   7   5      759.06      803.24     24.46 o 
  -3   7   5     2018.11     1982.01     46.71 o 
  -2   7   5      710.89      746.25     31.35 o 
  -1   7   5     3440.72     3266.07     39.81 o 
   0   7   5      409.62      464.23     19.04 o 
   1   7   5      362.81      364.87     17.41 o 
   2   7   5       10.88       -4.89     13.57 o 
   3   7   5       77.37      118.63     21.30 o 
   4   7   5       16.88       35.16     28.81 o 
   5   7   5       13.68       22.24     25.55 o 
   6   7   5     1187.64     1195.13     47.90 o 
   7   7   5       68.69       53.50     33.09 o 
   8   7   5      127.46      178.91     44.09 o 
 -11   8   5      194.16      214.36     54.11 o 
 -10   8   5        0.33       -8.44     41.05 o 
  -9   8   5       61.85       24.13     39.16 o 
  -8   8   5     1609.16     1368.69     56.09 o 
  -7   8   5     1063.79     1069.64     51.08 o 
  -6   8   5      209.48      201.87     23.91 o 
  -5   8   5      211.27      239.14     29.77 o 
  -4   8   5        8.86       15.48     18.58 o 
  -3   8   5       31.12       19.64     18.46 o 
  -2   8   5     1017.51     1142.83     32.86 o 
  -1   8   5       46.03       74.58     15.36 o 
   0   8   5      522.35      535.73     29.40 o 
   1   8   5        0.25       12.60     13.57 o 
   2   8   5        4.03       14.76     15.51 o 
   3   8   5      796.88      791.59     34.42 o 
   4   8   5      561.44      537.29     34.72 o 
   5   8   5        0.34       17.46     26.11 o 
   6   8   5      230.56      187.36     33.27 o 
   7   8   5        1.93      -25.54     33.70 o 
   8   8   5        6.69       52.69     38.39 o 
 -11   9   5       80.81       24.98     53.53 o 
 -10   9   5      413.99      486.71     48.48 o 
  -9   9   5      111.04       82.99     49.24 o 
  -8   9   5      293.12      411.16     41.38 o 
  -7   9   5       67.12       54.98     33.60 o 
  -6   9   5       27.22       40.18     22.56 o 
  -5   9   5      270.38      291.73     23.32 o 
  -4   9   5        0.42        1.16     19.10 o 
  -3   9   5       62.80       57.01     19.21 o 
  -2   9   5      113.87      127.18     19.34 o 
  -1   9   5     2237.17     2374.50     51.66 o 
   0   9   5       49.83       20.85     12.81 o 
   1   9   5      994.18      992.58     25.15 o 
   2   9   5        0.69        8.76     21.70 o 
   3   9   5       54.07       32.23     21.72 o 
   4   9   5      185.28      179.55     26.43 o 
   5   9   5      530.69      510.44     48.37 o 
   6   9   5      489.53      575.19     36.44 o 
   7   9   5       73.33       21.51     34.77 o 
   8   9   5       19.14       -5.96     45.57 o 
 -10  10   5       51.31       95.59     44.12 o 
  -9  10   5        0.18      -37.31     37.31 o 
  -8  10   5      110.13       56.42     35.68 o 
  -7  10   5      368.07      354.90     63.38 o 
  -6  10   5      605.71      536.77     34.85 o 
  -5  10   5      232.00      224.55     22.82 o 
  -4  10   5      203.30      203.71     22.80 o 
  -3  10   5      375.82      379.95     24.45 o 
  -2  10   5      115.74      112.82     18.24 o 
  -1  10   5       23.22       35.86     18.81 o 
   0  10   5        2.86      -15.38     15.38 o 
   1  10   5       48.48       58.48     15.39 o 
   2  10   5       60.92       86.00     20.14 o 
   3  10   5      255.64      270.98     36.69 o 
   4  10   5      215.64      257.02     27.87 o 
   5  10   5       70.17       31.26     27.30 o 
   6  10   5       13.86      -29.29     29.29 o 
   7  10   5      293.33      283.62     39.03 o 
   8  10   5       11.31       35.49     43.65 o 
 -10  11   5       44.08       23.86     44.38 o 
  -9  11   5      104.46       49.91     41.49 o 
  -8  11   5      769.58      603.68     48.07 o 
  -7  11   5        2.05       13.36     35.70 o 
  -6  11   5        3.51        2.61     31.97 o 
  -5  11   5      108.57      140.88     23.70 o 
  -4  11   5      620.03      619.63     31.50 o 
  -3  11   5     1350.51     1292.08     36.65 o 
  -2  11   5       73.46       54.72     20.42 o 
  -1  11   5        1.79        6.10     19.03 o 
   0  11   5      227.23      255.13     32.82 o 
   1  11   5     3486.86     3509.61     50.61 o 
   2  11   5      541.91      514.23     31.54 o 
   3  11   5      711.54      701.02     33.59 o 
   4  11   5       31.61       37.36     26.04 o 
   5  11   5       62.56       60.13     28.00 o 
   6  11   5       40.15       -3.19     30.74 o 
   7  11   5        6.66        9.29     39.03 o 
 -10  12   5        0.73      -12.77     43.68 o 
  -9  12   5       92.93       52.67     41.82 o 
  -8  12   5       99.62       84.58     39.08 o 
  -7  12   5      142.64      110.77     40.12 o 
  -6  12   5     1450.66     1260.69     55.93 o 
  -5  12   5      266.83      249.13     30.45 o 
  -4  12   5      288.73      237.32     24.87 o 
  -3  12   5      111.37       95.08     24.30 o 
  -2  12   5      152.35      168.33     22.38 o 
  -1  12   5       75.37       80.76     22.01 o 
   0  12   5       63.77       48.14     21.24 o 
   1  12   5      548.29      510.58     31.48 o 
   2  12   5      106.22       78.79     25.85 o 
   3  12   5       55.97       47.83     27.04 o 
   4  12   5      864.34      840.95     45.03 o 
   5  12   5      130.40       91.75     29.57 o 
   6  12   5        7.64      -22.42     30.89 o 
   7  12   5      944.53      907.44     52.35 o 
 -10  13   5       12.55       62.47     46.16 o 
  -9  13   5      153.10      110.01     44.20 o 
  -8  13   5      186.98      138.43     42.02 o 
  -7  13   5       41.53       32.62     36.43 o 
  -6  13   5      282.64      293.05     39.20 o 
  -5  13   5        0.54        9.85     31.73 o 
  -4  13   5     1879.51     1720.89     44.23 o 
  -3  13   5     1793.73     1824.92     43.11 o 
  -2  13   5        4.07       14.96     22.16 o 
  -1  13   5       82.43       93.02     22.79 o 
   0  13   5      556.45      542.82     35.57 o 
   1  13   5      875.73      916.92     59.17 o 
   2  13   5      608.91      616.54     56.83 o 
   3  13   5      176.45      150.04     30.48 o 
   4  13   5      401.36      467.76     50.49 o 
   5  13   5      359.70      333.02     37.22 o 
   6  13   5      105.76       44.93     36.63 o 
   7  13   5       29.10      -38.10     41.70 o 
  -9  14   5        0.16      -14.06     41.95 o 
  -8  14   5      184.86      135.38     53.52 o 
  -7  14   5       11.50       20.58     50.25 o 
  -6  14   5      595.59      583.12     44.64 o 
  -5  14   5       17.00      -21.56     29.01 o 
  -4  14   5       68.62       73.65     29.08 o 
  -3  14   5      712.46      636.46     34.87 o 
  -2  14   5      248.56      237.33     26.06 o 
  -1  14   5      268.52      240.37     26.18 o 
   0  14   5       64.87       31.34     28.92 o 
   1  14   5      787.79      919.17     47.70 o 
   2  14   5      156.99      137.34     34.76 o 
   3  14   5       47.06       52.06     34.11 o 
   4  14   5     1026.47     1055.53     48.94 o 
   5  14   5       36.07       60.35     30.35 o 
   6  14   5       15.65      -36.43     36.43 o 
   7  14   5      176.11      208.77     42.10 o 
  -9  15   5       23.93        8.12     42.97 o 
  -8  15   5        3.23       14.26     38.87 o 
  -7  15   5       10.96      -26.32     38.24 o 
  -6  15   5        2.18      -17.73     35.80 o 
  -5  15   5      492.45      461.80     35.72 o 
  -4  15   5      827.93      680.73     56.66 o 
  -3  15   5       20.96       55.87     25.72 o 
  -2  15   5        1.50       11.49     28.01 o 
  -1  15   5      554.25      606.05     34.18 o 
   0  15   5     1901.11     1822.49     48.56 o 
   1  15   5      935.29      842.29     47.83 o 
   2  15   5        2.32      -28.12     34.03 o 
   3  15   5       75.87       21.77     34.22 o 
   4  15   5        9.55        6.13     44.76 o 
   5  15   5       85.29       69.63     35.01 o 
   6  15   5       34.59       34.60     34.62 o 
  -9  16   5        1.18       69.12     46.17 o 
  -8  16   5      158.49      124.59     45.73 o 
  -7  16   5      492.87      497.38     47.65 o 
  -6  16   5       46.30       78.06     38.19 o 
  -5  16   5        9.85       11.17     37.61 o 
  -4  16   5      192.43      156.65     36.97 o 
  -3  16   5      318.86      286.88     29.78 o 
  -2  16   5     2699.49     2617.10     52.88 o 
  -1  16   5        0.68        5.69     28.66 o 
   0  16   5     1165.53     1144.66     46.33 o 
   1  16   5      257.17      234.64     37.29 o 
   2  16   5      243.37      211.33     38.14 o 
   3  16   5       26.59       89.17     39.79 o 
   4  16   5      246.96      263.44     42.28 o 
   5  16   5      299.60      291.99     45.56 o 
   6  16   5        0.78       -9.78     43.23 o 
  -8  17   5      139.66      101.84     48.19 o 
  -7  17   5      102.08      211.41     44.85 o 
  -6  17   5       87.16       44.09     43.18 o 
  -5  17   5      224.93      179.53     40.40 o 
  -4  17   5     1090.32     1030.37     46.73 o 
  -3  17   5        0.42       64.26     30.51 o 
  -2  17   5      124.47       67.48     26.97 o 
  -1  17   5       22.52       -9.52     29.57 o 
   0  17   5       27.45       28.42     35.41 o 
   1  17   5      161.76      112.86     36.55 o 
   2  17   5       73.29       93.63     66.08 o 
   3  17   5      175.42      121.82     39.40 o 
   4  17   5      165.08      207.34     46.01 o 
   5  17   5       88.43       78.65     48.63 o 
  -8  18   5       20.18       17.73     45.58 o 
  -7  18   5      218.71      318.45     45.64 o 
  -6  18   5      159.70      145.30     43.61 o 
  -5  18   5      175.11      139.99     40.76 o 
  -4  18   5      174.32      244.20     34.56 o 
  -3  18   5       58.40       79.59     33.35 o 
  -2  18   5       28.43       43.49     28.60 o 
  -1  18   5       63.26       78.24     31.64 o 
   0  18   5      172.15      157.01     49.24 o 
   1  18   5      367.14      378.32     40.19 o 
   2  18   5       46.30        9.89     38.34 o 
   3  18   5       31.61       55.86     40.71 o 
   4  18   5      410.72      380.15     47.25 o 
   5  18   5      242.88      316.07     47.06 o 
  -7  19   5      579.74      605.09     52.60 o 
  -6  19   5      165.93      250.71     43.82 o 
  -5  19   5       74.32       92.01     41.30 o 
  -4  19   5      253.61      271.62     43.30 o 
  -3  19   5       91.35       78.55     33.14 o 
  -2  19   5      184.83       99.63     37.67 o 
  -1  19   5       66.59       70.54     33.34 o 
   0  19   5       11.37       76.25     52.79 o 
   1  19   5      229.95      230.94     41.50 o 
   2  19   5       94.03       47.66     38.44 o 
   3  19   5       16.06       23.67     51.86 o 
   4  19   5       87.82       40.78     43.90 o 
   5  19   5        0.77       59.20     45.54 o 
  -7  20   5       11.61       12.50     67.48 o 
  -6  20   5        0.11       41.24     44.47 o 
  -5  20   5       24.50       48.51     49.84 o 
  -4  20   5        1.04      -14.46     52.63 o 
  -3  20   5      275.33      290.46     37.33 o 
  -2  20   5        8.95       26.96     37.88 o 
  -1  20   5       17.13      -13.06     33.35 o 
   0  20   5       10.65      -38.35     38.35 o 
   1  20   5      245.46      255.34     42.64 o 
   2  20   5        0.05        3.45     41.13 o 
   3  20   5       11.81       27.62     43.03 o 
   4  20   5       14.48       17.69     46.52 o 
  -6  21   5       15.06      -16.14     43.61 o 
  -5  21   5        3.73       76.43     44.05 o 
  -4  21   5       93.28       79.77     43.43 o 
  -3  21   5      158.35      239.34     42.48 o 
  -2  21   5       19.04       26.28     39.30 o 
  -1  21   5      112.17      203.26     49.90 o 
   0  21   5        6.13      -40.01     40.01 o 
   1  21   5       41.63       74.71     76.72 o 
   2  21   5       50.70        4.95     42.23 o 
   3  21   5       15.49       40.81     44.35 o 
  -5  22   5        0.02       50.16     45.43 o 
  -4  22   5       63.82      116.35     45.14 o 
  -3  22   5        6.80       -2.41     40.89 o 
  -2  22   5      401.53      388.94     46.81 o 
  -1  22   5        0.09        5.97     47.07 o 
   0  22   5        1.59       10.92     40.98 o 
   1  22   5       16.72       -6.59     42.84 o 
   2  22   5      343.70      265.80     50.28 o 
  -4  23   5        0.08      -10.07     56.15 o 
  -3  23   5      237.56      290.22     53.75 o 
  -2  23   5        9.88       43.43     42.43 o 
  -1  23   5       69.59      137.25     51.35 o 
   0  23   5      109.06      161.92     51.32 o 
   1  23   5      186.08      177.25     49.04 o 
 -10   0   6      385.46      338.34     77.17 o 
  -8   0   6      946.52      773.24     45.43 o 
  -6   0   6      137.50      155.98     25.46 o 
  -4   0   6     2763.16     2813.31     50.15 o 
  -2   0   6     2911.13     2701.45     45.39 o 
   0   0   6     1209.38     1256.69     38.36 o 
   2   0   6     1407.64     1471.41     42.03 o 
   4   0   6      429.49      410.52     36.19 o 
   6   0   6       13.84       78.81     50.18 o 
   8   0   6       56.96       34.29     59.34 o 
 -11   1   6      189.66      191.13     99.26 o 
 -10   1   6       19.96       37.46     36.80 o 
  -9   1   6      162.79      177.74     28.61 o 
  -8   1   6      186.47      189.64     22.94 o 
  -7   1   6     1700.56     1619.57     34.60 o 
  -6   1   6        0.36        0.03     16.49 o 
  -5   1   6       62.43       29.80     14.98 o 
  -4   1   6       95.98      154.28     14.55 o 
  -3   1   6      563.53      489.25     19.98 o 
  -2   1   6       12.24       15.29     18.01 o 
  -1   1   6      535.36      563.30     20.52 o 
   0   1   6      317.99      335.34     27.26 o 
   1   1   6     1246.05     1179.17     29.17 o 
   2   1   6       87.42       80.92     15.15 o 
   3   1   6      413.20      412.67     21.10 o 
   4   1   6     1173.55     1173.48     34.26 o 
   5   1   6      579.68      554.10     35.69 o 
   6   1   6       31.66       67.64     34.69 o 
   7   1   6        0.02       -8.13     36.60 o 
   8   1   6        0.40       34.14     41.04 o 
 -11   2   6       23.11      -49.39     88.36 o 
 -10   2   6      168.29      125.74     37.56 o 
  -9   2   6       31.95       74.49     27.17 o 
  -8   2   6       10.55       47.43     23.26 o 
  -7   2   6      775.95      730.41     28.84 o 
  -6   2   6      658.25      623.94     25.99 o 
  -5   2   6       83.12      104.95     15.33 o 
  -4   2   6     5750.41     5630.98     53.97 o 
  -3   2   6      853.40      916.86     21.84 o 
  -2   2   6      240.93      224.79     12.46 o 
  -1   2   6       37.51       40.75     12.03 o 
   0   2   6      343.08      419.50     19.83 o 
   1   2   6      126.01      116.00     15.28 o 
   2   2   6      973.96     1020.58     26.49 o 
   3   2   6        0.92       -2.33     17.92 o 
   4   2   6      216.84      224.19     21.67 o 
   5   2   6     1179.34     1054.73     52.54 o 
   6   2   6       14.95       36.53     34.95 o 
   7   2   6      145.51      143.65     40.11 o 
   8   2   6       63.27       95.03     42.91 o 
 -11   3   6      570.29      521.89     74.66 o 
 -10   3   6      314.79      422.06     70.03 o 
  -9   3   6        2.20      -10.07     29.53 o 
  -8   3   6        0.01       20.38     22.75 o 
  -7   3   6      303.61      337.48     24.13 o 
  -6   3   6      780.93      811.35     31.25 o 
  -5   3   6       66.09       63.22     14.90 o 
  -4   3   6        0.07       15.50     12.81 o 
  -3   3   6     1376.08     1355.40     23.94 o 
  -2   3   6     1878.73     1789.04     25.75 o 
  -1   3   6      729.15      688.28     20.17 o 
   0   3   6     1048.47     1028.79     26.62 o 
   1   3   6       23.68      -13.14     13.70 o 
   2   3   6      866.78      897.95     25.56 o 
   3   3   6       17.54       26.48     17.89 o 
   4   3   6     1466.37     1489.20     42.43 o 
   5   3   6      121.23      205.93     37.34 o 
   6   3   6       52.54       80.63     30.91 o 
   7   3   6      189.79      179.19     41.37 o 
   8   3   6      181.47      272.52     45.98 o 
 -11   4   6      202.22      231.92     80.43 o 
 -10   4   6      405.57      445.50     79.17 o 
  -9   4   6        2.37      -28.48     34.82 o 
  -8   4   6        5.66       -7.88     22.07 o 
  -7   4   6        4.13       -4.25     20.47 o 
  -6   4   6      222.59      245.79     20.22 o 
  -5   4   6        7.36       25.45     16.10 o 
  -4   4   6        0.51       11.25     12.67 o 
  -3   4   6      730.95      728.55     21.93 o 
  -2   4   6      647.74      700.93     23.23 o 
  -1   4   6        3.50      -11.14     11.14 o 
   0   4   6      184.98      180.62     14.29 o 
   1   4   6     1061.64      976.93     23.66 o 
   2   4   6      528.89      486.01     21.25 o 
   3   4   6      608.30      636.61     30.36 o 
   4   4   6      298.73      313.99     26.57 o 
   5   4   6      250.88      218.31     36.93 o 
   6   4   6       73.05      130.40     33.44 o 
   7   4   6      359.63      447.00     45.35 o 
   8   4   6      580.51      546.88     50.25 o 
 -11   5   6       68.94       20.16     72.10 o 
 -10   5   6      466.98      399.25     46.23 o 
  -9   5   6      109.02       80.51     37.21 o 
  -8   5   6      167.78      162.88     30.36 o 
  -7   5   6      280.26      286.71     26.80 o 
  -6   5   6      576.32      547.16     29.03 o 
  -5   5   6       15.65       32.22     16.39 o 
  -4   5   6       23.97       27.17     18.24 o 
  -3   5   6       19.61       19.80     17.03 o 
  -2   5   6      680.33      745.07     28.49 o 
  -1   5   6       58.06      106.76     24.97 o 
   0   5   6      638.25      681.36     21.74 o 
   1   5   6     1617.70     1599.56     28.85 o 
   2   5   6      368.15      380.19     19.63 o 
   3   5   6      889.22      853.13     33.96 o 
   4   5   6     1196.42     1279.67     40.82 o 
   5   5   6       16.71       13.98     29.10 o 
   6   5   6      274.82      300.14     35.07 o 
   7   5   6       86.23       57.27     35.96 o 
   8   5   6       82.01      138.64     44.46 o 
 -11   6   6       22.59      -41.95     49.02 o 
 -10   6   6        1.47      -48.27     77.58 o 
  -9   6   6      628.23      628.30     46.01 o 
  -8   6   6       72.06       59.76     33.82 o 
  -7   6   6       75.90       79.62     25.09 o 
  -6   6   6      114.99       99.28     23.55 o 
  -5   6   6      498.70      562.45     29.35 o 
  -4   6   6     1190.97     1188.04     33.44 o 
  -3   6   6     1171.58     1242.95     33.87 o 
  -2   6   6      707.62      730.10     28.57 o 
  -1   6   6      529.25      579.59     33.31 o 
   0   6   6      101.38      118.04     13.41 o 
   1   6   6      521.94      495.60     24.64 o 
   2   6   6        0.92       -3.24     15.05 o 
   3   6   6      249.87      241.31     23.33 o 
   4   6   6        2.99       -7.74     29.89 o 
   5   6   6      325.82      309.97     29.98 o 
   6   6   6        6.22      -26.87     31.46 o 
   7   6   6      110.73      189.77     37.41 o 
   8   6   6       84.30      101.94     45.26 o 
 -11   7   6        0.10       46.10     51.17 o 
 -10   7   6        3.34       -6.50     40.52 o 
  -9   7   6       74.39      136.51     39.80 o 
  -8   7   6       47.04      -10.23     47.58 o 
  -7   7   6       48.41       62.19     24.87 o 
  -6   7   6      675.69      616.02     31.50 o 
  -5   7   6     1426.47     1315.37     49.27 o 
  -4   7   6        9.16       20.90     19.15 o 
  -3   7   6      777.00      815.98     30.89 o 
  -2   7   6      976.89     1091.06     31.81 o 
  -1   7   6      387.67      383.58     26.40 o 
   0   7   6     1020.07     1013.40     31.85 o 
   1   7   6      154.36      169.89     15.67 o 
   2   7   6       93.27       69.85     20.76 o 
   3   7   6     1190.10     1280.19     36.66 o 
   4   7   6      660.94      733.56     42.60 o 
   5   7   6      183.91      217.16     29.78 o 
   6   7   6       57.29       73.13     32.55 o 
   7   7   6       59.18       95.00     36.37 o 
   8   7   6      199.57      177.32     46.03 o 
 -11   8   6       81.74      167.15     66.71 o 
 -10   8   6      302.95      338.36     46.29 o 
  -9   8   6       44.91       81.97     38.63 o 
  -8   8   6      101.31       58.12     36.59 o 
  -7   8   6      653.67      630.54     43.26 o 
  -6   8   6     1426.10     1397.70     44.85 o 
  -5   8   6     1406.01     1401.25     41.04 o 
  -4   8   6        8.57        7.38     19.50 o 
  -3   8   6       52.89       26.57     18.70 o 
  -2   8   6     1520.86     1582.83     36.84 o 
  -1   8   6      244.41      298.37     25.09 o 
   0   8   6       78.46       78.66     16.16 o 
   1   8   6     2143.13     2079.79     35.77 o 
   2   8   6      873.98      812.57     30.42 o 
   3   8   6       52.71       47.75     22.67 o 
   4   8   6      302.32      312.61     28.34 o 
   5   8   6       31.01       55.28     28.32 o 
   6   8   6       14.94        5.10     47.14 o 
   7   8   6       63.75      119.42     42.84 o 
 -11   9   6      549.41      688.39     64.03 o 
 -10   9   6        8.72      -12.97     42.94 o 
  -9   9   6      417.38      375.16     44.63 o 
  -8   9   6       49.00      -24.51     58.88 o 
  -7   9   6        5.95      -22.02     32.97 o 
  -6   9   6      593.25      627.35     40.39 o 
  -5   9   6      193.60      207.49     25.20 o 
  -4   9   6      354.23      365.46     24.86 o 
  -3   9   6     1471.74     1269.88     39.37 o 
  -2   9   6      645.91      651.87     31.07 o 
  -1   9   6     1280.82     1194.38     37.26 o 
   0   9   6      106.81      109.58     20.00 o 
   1   9   6      243.84      245.67     18.87 o 
   2   9   6      359.58      330.10     28.54 o 
   3   9   6      208.66      222.06     28.26 o 
   4   9   6        0.85        4.08     25.60 o 
   5   9   6      146.33      141.75     29.52 o 
   6   9   6       65.24       85.53     33.64 o 
   7   9   6      290.17      285.51     40.92 o 
 -10  10   6       85.73      135.22     45.31 o 
  -9  10   6        8.24      -38.39     38.39 o 
  -8  10   6      619.19      541.51     44.61 o 
  -7  10   6      227.69      221.31     37.39 o 
  -6  10   6      796.85      802.47     58.18 o 
  -5  10   6     2588.24     2504.68     47.65 o 
  -4  10   6      546.44      506.25     28.54 o 
  -3  10   6      310.39      287.91     28.53 o 
  -2  10   6      109.21      167.09     21.02 o 
  -1  10   6      176.82      175.62     21.84 o 
   0  10   6      297.55      306.61     43.10 o 
   1  10   6       21.07       55.61     26.54 o 
   2  10   6      673.90      701.10     37.50 o 
   3  10   6      964.06      964.81     53.59 o 
   4  10   6      371.87      353.20     33.75 o 
   5  10   6       57.39       29.82     32.70 o 
   6  10   6       84.84       36.55     38.76 o 
   7  10   6        4.58      -39.64     39.64 o 
 -10  11   6       69.03      143.82     45.93 o 
  -9  11   6       10.70       32.38     40.50 o 
  -8  11   6      102.40       75.36     38.11 o 
  -7  11   6     1022.68      990.71     58.11 o 
  -6  11   6       33.90       21.91     29.81 o 
  -5  11   6      832.20      872.91     37.23 o 
  -4  11   6      271.83      282.11     25.91 o 
  -3  11   6       70.63       33.46     21.66 o 
  -2  11   6       38.85       28.23     22.05 o 
  -1  11   6      293.19      258.09     23.64 o 
   0  11   6       52.86       39.86     21.95 o 
   1  11   6       56.07       30.33     27.24 o 
   2  11   6        8.38       -5.12     44.44 o 
   3  11   6      438.29      476.18     37.22 o 
   4  11   6       58.23       23.80     30.82 o 
   5  11   6        1.48       -0.92     41.22 o 
   6  11   6      846.10      907.85     49.06 o 
   7  11   6      577.57      604.91     52.04 o 
 -10  12   6       55.30       19.82     44.49 o 
  -9  12   6        5.90      -18.21     39.68 o 
  -8  12   6      666.95      656.18     48.98 o 
  -7  12   6       35.17       26.49     37.51 o 
  -6  12   6      149.23      171.53     31.39 o 
  -5  12   6       22.74       12.23     24.62 o 
  -4  12   6      270.30      311.71     33.04 o 
  -3  12   6      574.97      588.75     31.04 o 
  -2  12   6     1625.97     1588.55     51.90 o 
  -1  12   6      705.60      682.72     32.78 o 
   0  12   6      321.81      293.63     26.02 o 
   1  12   6      201.40      209.61     31.85 o 
   2  12   6      294.61      317.52     60.66 o 
   3  12   6      444.20      412.20     38.71 o 
   4  12   6        6.31        7.78     27.23 o 
   5  12   6       16.76      -32.71     32.71 o 
   6  12   6       17.25       30.50     36.09 o 
   7  12   6      225.55      180.20     48.27 o 
 -10  13   6        0.07      -17.59     45.00 o 
  -9  13   6       37.92       47.32     43.70 o 
  -8  13   6        1.56       50.14     39.30 o 
  -7  13   6      299.59      279.66     41.97 o 
  -6  13   6        0.11      -23.29     39.13 o 
  -5  13   6        5.71       59.77     29.28 o 
  -4  13   6       71.41       30.69     25.77 o 
  -3  13   6       12.00        0.91     23.31 o 
  -2  13   6       10.45       -0.19     23.58 o 
  -1  13   6       18.94       39.15     23.56 o 
   0  13   6      630.11      582.16     34.90 o 
   1  13   6      503.89      479.44     37.38 o 
   2  13   6      363.15      346.80     38.21 o 
   3  13   6      519.29      548.69     42.69 o 
   4  13   6      636.40      603.35     44.91 o 
   5  13   6      257.61      246.46     41.37 o 
   6  13   6      106.78      103.13     40.85 o 
  -9  14   6       72.13       85.89     43.60 o 
  -8  14   6      152.44      126.47     41.60 o 
  -7  14   6        3.64       31.35     38.98 o 
  -6  14   6       73.01       50.28     36.96 o 
  -5  14   6      307.29      279.87     33.86 o 
  -4  14   6      788.64      736.24     37.22 o 
  -3  14   6     1994.21     1908.82     47.13 o 
  -2  14   6       20.75       26.37     25.30 o 
  -1  14   6      179.75      167.19     25.83 o 
   0  14   6       36.29       43.57     30.21 o 
   1  14   6       49.90       61.60     33.12 o 
   2  14   6       40.37       67.23     34.73 o 
   3  14   6      135.22      127.62     37.33 o 
   4  14   6       33.88       50.17     38.52 o 
   5  14   6      207.53      186.47     42.95 o 
   6  14   6       55.23       54.85     37.04 o 
  -9  15   6       53.77      -12.07     44.75 o 
  -8  15   6        9.98       81.24     42.32 o 
  -7  15   6       61.72       94.65     40.72 o 
  -6  15   6       70.60      116.96     52.53 o 
  -5  15   6      787.11      867.57     62.23 o 
  -4  15   6       68.11       58.35     30.38 o 
  -3  15   6       24.48       30.38     26.89 o 
  -2  15   6        4.34       39.69     26.26 o 
  -1  15   6      195.44      184.05     29.57 o 
   0  15   6     2513.00     2531.45     57.69 o 
   1  15   6       82.08       77.43     35.20 o 
   2  15   6      354.62      301.85     38.88 o 
   3  15   6       17.85      -31.61     35.57 o 
   4  15   6      207.86      235.89     54.61 o 
   5  15   6       35.16       38.49     40.83 o 
   6  15   6       49.88      128.34     45.52 o 
  -9  16   6        7.84       67.93     45.67 o 
  -8  16   6      222.66      278.40     47.72 o 
  -7  16   6        9.32       40.64     41.33 o 
  -6  16   6        0.16       -3.42     46.43 o 
  -5  16   6      795.08      755.01     44.02 o 
  -4  16   6       57.72       60.98     32.05 o 
  -3  16   6        2.94       31.15     27.86 o 
  -2  16   6      189.61      174.44     30.54 o 
  -1  16   6       42.55       59.43     29.38 o 
   0  16   6        0.27      -34.34     39.51 o 
   1  16   6      124.34      136.03     36.68 o 
   2  16   6      102.42       38.09     53.23 o 
   3  16   6        4.04       21.77     37.74 o 
   4  16   6       54.03       51.03     58.97 o 
   5  16   6       49.00       55.14     42.02 o 
  -8  17   6        6.14       31.91     45.07 o 
  -7  17   6        6.30       34.21     52.59 o 
  -6  17   6        5.99       18.32     38.45 o 
  -5  17   6      887.98      927.61     55.44 o 
  -4  17   6       27.73       -4.80     37.52 o 
  -3  17   6       15.58       41.15     27.89 o 
  -2  17   6      224.32      164.79     30.67 o 
  -1  17   6       95.57      126.21     32.85 o 
   0  17   6      595.25      639.10     70.67 o 
   1  17   6      107.74       22.42     51.26 o 
   2  17   6      102.00      100.71     50.89 o 
   3  17   6       62.46       64.97     43.02 o 
   4  17   6      626.26      664.91     57.26 o 
   5  17   6        3.36       -5.10     43.73 o 
  -8  18   6      256.15      238.34     49.76 o 
  -7  18   6        1.80       -8.79     42.42 o 
  -6  18   6       80.90      117.64     42.31 o 
  -5  18   6       11.05       31.25     40.21 o 
  -4  18   6      192.81      219.55     36.24 o 
  -3  18   6      153.00      151.99     40.48 o 
  -2  18   6      253.99      220.61     35.67 o 
  -1  18   6      186.71      149.35     33.84 o 
   0  18   6      433.09      415.08     42.67 o 
   1  18   6       13.91       55.92     39.11 o 
   2  18   6      117.95       88.28     41.71 o 
   3  18   6       52.05       58.94     41.20 o 
   4  18   6       42.75       53.62     43.73 o 
  -7  19   6      185.92      196.21     45.87 o 
  -6  19   6       24.99      142.57     45.10 o 
  -5  19   6      151.88      132.33     40.22 o 
  -4  19   6       33.68       72.28     35.15 o 
  -3  19   6       16.08      -19.03     31.95 o 
  -2  19   6      166.66      222.46     36.80 o 
  -1  19   6        0.92      -37.69     37.69 o 
   0  19   6       24.54      -32.74     38.07 o 
   1  19   6      184.95      275.66     43.58 o 
   2  19   6      296.57      342.53     53.36 o 
   3  19   6       23.83       11.71     40.96 o 
   4  19   6        3.42       27.43     44.95 o 
  -6  20   6      422.86      485.95     51.60 o 
  -5  20   6       49.19       31.50     42.20 o 
  -4  20   6       84.27       56.80     39.04 o 
  -3  20   6       53.39       34.70     39.34 o 
  -2  20   6      542.55      594.48     46.27 o 
  -1  20   6      214.20      290.70     53.93 o 
   0  20   6       69.70       34.94     41.52 o 
   1  20   6      119.41       68.47     41.85 o 
   2  20   6       10.89      -40.41     40.41 o 
   3  20   6        0.38        3.99     72.24 o 
  -6  21   6       13.53      -16.29     45.43 o 
  -5  21   6        1.79       27.02     44.66 o 
  -4  21   6      257.38      342.50     58.47 o 
  -3  21   6       25.09       51.94     41.01 o 
  -2  21   6      158.38       95.45     41.09 o 
  -1  21   6      141.87      121.89     42.71 o 
   0  21   6       20.21      -43.76     52.75 o 
   1  21   6      399.40      505.12     50.48 o 
   2  21   6      214.72      256.46     48.70 o 
  -5  22   6       16.55       77.17     46.18 o 
  -4  22   6        0.10      -37.05     48.90 o 
  -3  22   6      103.98      138.37     44.43 o 
  -2  22   6      272.00      254.37     53.29 o 
  -1  22   6      484.66      463.66     56.90 o 
   0  22   6        0.09       26.28     44.18 o 
   1  22   6       14.56       -3.58     44.13 o 
  -3  23   6       15.55      -40.45     43.08 o 
  -2  23   6       30.06       63.52     50.39 o 
  -1  23   6       33.31      -49.40     49.40 o 
  -9   0   7       17.54        6.52     39.10 o 
  -7   0   7     4657.68     4632.01     76.95 o 
  -5   0   7      196.31      205.83     23.91 o 
  -3   0   7      866.73      978.18     32.83 o 
  -1   0   7     4943.81     4758.38     69.26 o 
   1   0   7     1053.24     1080.56     40.46 o 
   3   0   7       72.95       45.44     27.36 o 
   5   0   7      156.97      198.16     50.88 o 
   7   0   7      338.71      496.89     67.21 o 
 -11   1   7       16.75       30.48     73.82 o 
 -10   1   7       61.00      113.90     52.09 o 
  -9   1   7      193.81      258.21     29.75 o 
  -8   1   7      193.51      241.11     25.25 o 
  -7   1   7      154.83      133.69     21.83 o 
  -6   1   7        9.66       25.44     17.50 o 
  -5   1   7       20.02       28.39     15.47 o 
  -4   1   7        0.13       10.03     14.73 o 
  -3   1   7      461.77      462.90     19.87 o 
  -2   1   7     3113.51     3006.90     35.81 o 
  -1   1   7        0.18       11.56     12.33 o 
   0   1   7        3.21       11.76     14.01 o 
   1   1   7       55.48       65.81     15.91 o 
   2   1   7     2792.83     2784.46     37.78 o 
   3   1   7      665.06      648.04     30.64 o 
   4   1   7       29.08       39.88     22.30 o 
   5   1   7      115.50       65.54     34.96 o 
   6   1   7      157.58      143.59     45.93 o 
   7   1   7        0.13       49.19     46.53 o 
 -11   2   7       36.49      -50.05     74.66 o 
 -10   2   7      111.99      134.89     52.63 o 
  -9   2   7       66.02        6.05     30.90 o 
  -8   2   7       12.71       -4.88     25.07 o 
  -7   2   7       43.11       81.46     21.77 o 
  -6   2   7      492.09      503.94     24.98 o 
  -5   2   7     4058.50     3952.56     49.08 o 
  -4   2   7      210.54      230.52     15.45 o 
  -3   2   7      121.70      108.45     14.66 o 
  -2   2   7       27.13       40.73     12.36 o 
  -1   2   7     1677.20     1575.89     30.02 o 
   0   2   7       42.07       34.61     14.06 o 
   1   2   7      663.03      625.57     24.88 o 
   2   2   7     1976.24     1861.91     33.81 o 
   3   2   7       20.38       20.28     19.83 o 
   4   2   7      115.96      115.91     28.37 o 
   5   2   7     1210.74     1221.61     49.40 o 
   6   2   7     1278.00     1185.48     56.99 o 
   7   2   7       21.96        4.85     40.27 o 
 -11   3   7        3.87       30.65     58.29 o 
 -10   3   7        0.06      -19.06     49.21 o 
  -9   3   7      856.77      838.08     47.21 o 
  -8   3   7      460.95      452.64     30.52 o 
  -7   3   7        7.25      -14.07     23.15 o 
  -6   3   7      215.79      256.41     25.74 o 
  -5   3   7     1863.50     1932.49     40.27 o 
  -4   3   7       21.97       30.87     18.43 o 
  -3   3   7       43.25       50.82     19.19 o 
  -2   3   7     1288.90     1162.78     39.18 o 
  -1   3   7       80.81       84.99     15.60 o 
   0   3   7       16.41       13.36     13.95 o 
   1   3   7     4436.85     4380.61     49.15 o 
   2   3   7     2541.29     2465.69     37.85 o 
   3   3   7      270.33      275.01     23.25 o 
   4   3   7      122.43      121.93     28.08 o 
   5   3   7      467.64      409.40     34.61 o 
   6   3   7      161.29      160.60     35.18 o 
   7   3   7       77.91      141.46     50.01 o 
 -11   4   7      274.73      337.45     53.33 o 
 -10   4   7      468.23      542.82     46.24 o 
  -9   4   7       84.34       15.71     36.20 o 
  -8   4   7      491.93      512.26     31.67 o 
  -7   4   7      312.19      307.13     27.44 o 
  -6   4   7      175.96      147.65     23.34 o 
  -5   4   7      538.86      502.18     27.53 o 
  -4   4   7       48.90      102.14     19.46 o 
  -3   4   7       29.12       37.87     16.96 o 
  -2   4   7     3447.31     3506.80     44.17 o 
  -1   4   7      657.10      628.68     21.11 o 
   0   4   7       36.83       50.96     14.68 o 
   1   4   7       83.26       81.54     16.47 o 
   2   4   7        0.28       17.93     16.71 o 
   3   4   7      629.58      626.40     33.06 o 
   4   4   7       86.61       67.33     25.20 o 
   5   4   7       74.90      119.36     31.50 o 
   6   4   7      308.70      208.15     40.05 o 
   7   4   7       20.92      -39.66     39.66 o 
 -11   5   7       57.52       37.31     50.89 o 
 -10   5   7       16.53      -21.26     39.88 o 
  -9   5   7      697.18      751.40     49.26 o 
  -8   5   7      132.62      152.65     27.89 o 
  -7   5   7       64.32       85.13     25.22 o 
  -6   5   7        0.97       12.65     22.34 o 
  -5   5   7      674.47      760.44     33.43 o 
  -4   5   7      359.17      354.56     29.37 o 
  -3   5   7       47.25       84.68     21.65 o 
  -2   5   7      277.41      289.17     20.78 o 
  -1   5   7       44.57       41.38     15.91 o 
   0   5   7       95.88      101.75     16.71 o 
   1   5   7       34.02       47.12     15.65 o 
   2   5   7       10.59        1.92     23.26 o 
   3   5   7      390.83      436.69     32.70 o 
   4   5   7       53.65       39.17     25.94 o 
   5   5   7       13.77       61.59     30.81 o 
   6   5   7        0.05       15.28     33.17 o 
   7   5   7       35.38      -39.88     39.88 o 
 -11   6   7       19.34      -22.89     51.17 o 
 -10   6   7      631.31      605.80     49.69 o 
  -9   6   7       58.30       78.42     43.55 o 
  -8   6   7      337.73      342.49     30.02 o 
  -7   6   7      307.86      302.92     28.36 o 
  -6   6   7      399.47      391.75     35.12 o 
  -5   6   7       15.65       10.83     21.05 o 
  -4   6   7       65.89       55.31     18.82 o 
  -3   6   7      429.49      432.49     24.57 o 
  -2   6   7       23.53       22.11     18.34 o 
  -1   6   7        8.84       34.89     18.27 o 
   0   6   7      134.38      152.98     17.30 o 
   1   6   7        0.06      -15.95     15.95 o 
   2   6   7       29.13       -6.39     23.55 o 
   3   6   7      210.38      179.72     25.15 o 
   4   6   7        4.74      -25.17     25.17 o 
   5   6   7        0.70       21.43     31.32 o 
   6   6   7      123.79      124.39     34.82 o 
   7   6   7       37.67       23.30     41.06 o 
 -11   7   7      113.23      151.04     53.57 o 
 -10   7   7      127.20       71.88     66.39 o 
  -9   7   7      316.54      318.96     42.66 o 
  -8   7   7      195.86      195.91     37.34 o 
  -7   7   7       77.66      101.66     26.95 o 
  -6   7   7       20.39       -3.55     23.28 o 
  -5   7   7      324.72      391.51     34.14 o 
  -4   7   7       10.94       19.60     20.11 o 
  -3   7   7       23.87       27.73     19.87 o 
  -2   7   7      539.24      492.50     26.61 o 
  -1   7   7      270.16      307.69     22.11 o 
   0   7   7      749.90      734.45     31.19 o 
   1   7   7       21.86       18.90     17.45 o 
   2   7   7      500.14      474.76     31.56 o 
   3   7   7      131.86      132.80     28.59 o 
   4   7   7      120.61      139.84     31.86 o 
   5   7   7        0.02      -29.01     31.48 o 
   6   7   7     1338.37     1337.34     54.63 o 
   7   7   7      205.88      188.73     47.35 o 
 -11   8   7        0.06      -27.09     47.80 o 
 -10   8   7        6.85      -16.75     41.40 o 
  -9   8   7       10.55       -6.36     37.84 o 
  -8   8   7      141.97       62.59     37.34 o 
  -7   8   7      100.74       93.45     27.39 o 
  -6   8   7      319.65      359.63     28.23 o 
  -5   8   7      939.31      885.72     37.28 o 
  -4   8   7      496.78      466.30     26.65 o 
  -3   8   7       18.74        4.50     20.80 o 
  -2   8   7       29.58       70.46     20.21 o 
  -1   8   7     1025.31     1015.79     33.95 o 
   0   8   7      139.71      128.22     29.01 o 
   1   8   7        1.60       -6.43     17.61 o 
   2   8   7       34.97       28.65     24.78 o 
   3   8   7      830.13      780.85     41.64 o 
   4   8   7      225.50      186.81     36.58 o 
   5   8   7       75.84       77.48     32.77 o 
   6   8   7       62.01       35.70     39.53 o 
   7   8   7        1.69      -28.66     42.38 o 
 -10   9   7       28.91        0.04     42.16 o 
  -9   9   7        1.59      -11.89     37.71 o 
  -8   9   7      215.97      138.10     38.85 o 
  -7   9   7      106.47       83.69     30.98 o 
  -6   9   7       69.26       44.62     25.58 o 
  -5   9   7      573.01      624.33     33.26 o 
  -4   9   7       54.96       61.50     22.48 o 
  -3   9   7      121.89      142.29     27.56 o 
  -2   9   7      566.15      593.21     30.25 o 
  -1   9   7      213.87      188.32     22.32 o 
   0   9   7      742.58      704.20     39.39 o 
   1   9   7      165.76      115.75     24.30 o 
   2   9   7     1468.40     1442.37     43.80 o 
   3   9   7        0.94       16.26     27.13 o 
   4   9   7      214.00      252.67     33.66 o 
   5   9   7      241.62      239.43     42.48 o 
   6   9   7      193.06      206.34     42.60 o 
   7   9   7      146.74       63.05     44.64 o 
 -10  10   7        4.20       -5.25     44.52 o 
  -9  10   7        6.39       76.50     39.81 o 
  -8  10   7        9.87       50.63     38.09 o 
  -7  10   7       68.76       17.52     36.25 o 
  -6  10   7      419.33      376.14     30.21 o 
  -5  10   7     1290.67     1271.06     41.13 o 
  -4  10   7      365.62      354.30     27.53 o 
  -3  10   7      207.30      190.08     24.13 o 
  -2  10   7      717.71      746.47     34.70 o 
  -1  10   7     2104.01     2125.92     44.21 o 
   0  10   7       28.93       47.18     29.22 o 
   1  10   7       96.85       64.25     30.68 o 
   2  10   7      622.49      609.56     41.71 o 
   3  10   7      221.20      267.72     36.20 o 
   4  10   7       67.64       38.58     31.57 o 
   5  10   7       30.14       29.43     34.15 o 
   6  10   7       29.46       90.15     41.21 o 
 -10  11   7       13.92       32.16     45.14 o 
  -9  11   7      401.18      471.47     48.65 o 
  -8  11   7       17.23       20.28     38.25 o 
  -7  11   7       57.62       28.24     36.87 o 
  -6  11   7      325.72      325.44     29.58 o 
  -5  11   7        0.28      -23.99     23.99 o 
  -4  11   7      176.37      194.50     26.51 o 
  -3  11   7      221.89      230.53     26.09 o 
  -2  11   7      169.99      202.69     27.23 o 
  -1  11   7       90.13       83.16     24.44 o 
   0  11   7       18.26       65.46     26.26 o 
   1  11   7        0.48      -21.78     30.21 o 
   2  11   7     1799.98     1802.42     58.63 o 
   3  11   7       14.18        7.93     33.75 o 
   4  11   7      583.65      572.00     39.82 o 
   5  11   7       40.56       20.79     39.58 o 
   6  11   7       42.05       19.55     39.94 o 
 -10  12   7       25.46       47.25     45.04 o 
  -9  12   7        8.60      -41.56     41.56 o 
  -8  12   7      117.28      173.58     41.86 o 
  -7  12   7       45.82       14.29     35.69 o 
  -6  12   7      366.37      351.01     31.40 o 
  -5  12   7      683.31      697.88     36.95 o 
  -4  12   7      418.41      418.70     29.06 o 
  -3  12   7        1.38      -16.35     25.55 o 
  -2  12   7       37.08        4.70     24.00 o 
  -1  12   7      258.48      280.05     26.31 o 
   0  12   7      102.11      104.36     32.44 o 
   1  12   7      510.64      567.32     41.66 o 
   2  12   7      138.27      123.48     33.85 o 
   3  12   7      147.85      172.45     38.27 o 
   4  12   7       44.15       29.62     38.71 o 
   5  12   7       28.05        5.09     39.32 o 
   6  12   7      224.60      257.97     50.97 o 
  -9  13   7      601.31      626.32     53.09 o 
  -8  13   7       12.61      -13.67     39.91 o 
  -7  13   7        2.78      -14.85     38.34 o 
  -6  13   7        1.30       64.59     31.58 o 
  -5  13   7      344.21      335.21     33.65 o 
  -4  13   7      179.48      134.92     33.30 o 
  -3  13   7       10.29       30.22     26.28 o 
  -2  13   7      546.73      556.47     32.94 o 
  -1  13   7      619.95      593.00     33.71 o 
   0  13   7      223.79      141.39     32.60 o 
   1  13   7      517.41      489.07     39.52 o 
   2  13   7      936.55      921.14     51.67 o 
   3  13   7      496.51      403.73     43.76 o 
   4  13   7       16.03       36.26     39.44 o 
   5  13   7       28.24      111.87     54.44 o 
   6  13   7        0.12       14.97     49.80 o 
  -9  14   7        9.29      -42.98     54.57 o 
  -8  14   7      138.73       98.85     42.23 o 
  -7  14   7       79.89      113.70     40.49 o 
  -6  14   7      651.44      630.50     85.20 o 
  -5  14   7      481.97      466.42     47.98 o 
  -4  14   7      162.30      181.99     31.97 o 
  -3  14   7      779.23      724.13     48.97 o 
  -2  14   7      325.79      318.44     28.94 o 
  -1  14   7      339.55      309.57     32.38 o 
   0  14   7      171.59      105.52     52.74 o 
   1  14   7      587.13      663.12     51.82 o 
   2  14   7       81.01      147.11     36.37 o 
   3  14   7       88.22       75.57     39.11 o 
   4  14   7       31.32        6.13     39.58 o 
   5  14   7      152.94      130.15     43.89 o 
  -9  15   7      176.95      205.98     47.99 o 
  -8  15   7       65.71       78.66     46.19 o 
  -7  15   7       37.72       71.17     41.84 o 
  -6  15   7       30.38        4.90     39.45 o 
  -5  15   7     1294.06     1303.16     50.30 o 
  -4  15   7       36.17      -26.67     27.56 o 
  -3  15   7       41.65       28.68     27.08 o 
  -2  15   7       75.30       76.81     27.85 o 
  -1  15   7       37.63       16.66     29.16 o 
   0  15   7       86.58       36.44     33.13 o 
   1  15   7      151.96      126.39     38.18 o 
   2  15   7      131.82      173.43     39.39 o 
   3  15   7      139.18      146.28     40.52 o 
   4  15   7      342.69      268.93     45.81 o 
   5  15   7        3.84      -10.09     43.08 o 
  -8  16   7      490.19      500.56     51.64 o 
  -7  16   7      101.64      110.06     43.01 o 
  -6  16   7       97.04       93.48     41.88 o 
  -5  16   7       20.18      -35.44     35.44 o 
  -4  16   7       91.88       77.61     33.47 o 
  -3  16   7      675.10      770.55     41.62 o 
  -2  16   7      661.49      736.03     39.32 o 
  -1  16   7       18.18      -25.21     30.68 o 
   0  16   7        0.16       50.55     37.35 o 
   1  16   7      125.72      128.36     38.66 o 
   2  16   7        2.55      -38.36     38.36 o 
   3  16   7       59.81       82.97     41.41 o 
   4  16   7        0.01        1.35     41.88 o 
  -8  17   7       76.44       41.60     46.20 o 
  -7  17   7       23.78       -2.13     41.26 o 
  -6  17   7       47.58      102.80     41.93 o 
  -5  17   7      422.49      508.56     41.02 o 
  -4  17   7      173.14      190.01     35.46 o 
  -3  17   7       63.72       42.78     30.93 o 
  -2  17   7       53.64       60.86     32.48 o 
  -1  17   7      283.18      285.10     39.65 o 
   0  17   7      236.49      225.91     39.80 o 
   1  17   7       89.66       70.58     39.23 o 
   2  17   7       98.62      147.03     40.79 o 
   3  17   7       73.70       32.54     41.70 o 
   4  17   7      174.96      139.04     69.60 o 
  -7  18   7       66.36        8.23     61.27 o 
  -6  18   7       64.33      142.84     43.80 o 
  -5  18   7      123.91      168.30     59.90 o 
  -4  18   7        0.04       25.25     33.76 o 
  -3  18   7      221.55      243.35     33.94 o 
  -2  18   7       40.08       17.23     32.69 o 
  -1  18   7       23.02       24.20     41.41 o 
   0  18   7       95.12      150.93     40.58 o 
   1  18   7      158.77      187.70     42.80 o 
   2  18   7      190.02      185.69     43.95 o 
   3  18   7      621.52      621.57     79.74 o 
  -7  19   7        0.57       47.08     46.29 o 
  -6  19   7        2.39       43.54     44.12 o 
  -5  19   7        4.38       55.84     41.72 o 
  -4  19   7      199.34      248.15     38.77 o 
  -3  19   7       24.44       16.02     43.47 o 
  -2  19   7      490.67      531.36     46.49 o 
  -1  19   7      207.95      199.30     39.70 o 
   0  19   7      100.49       91.44     42.06 o 
   1  19   7      102.03       53.14     42.73 o 
   2  19   7      262.49      282.92     54.75 o 
   3  19   7       41.49       49.58     45.88 o 
  -6  20   7       68.98      138.73     45.46 o 
  -5  20   7      214.38      164.51     46.09 o 
  -4  20   7       31.94       14.69     36.77 o 
  -3  20   7        1.05      -24.29     39.97 o 
  -2  20   7       15.76      -35.89     35.89 o 
  -1  20   7       21.69       34.22     42.02 o 
   0  20   7       29.35       22.94     42.63 o 
   1  20   7      123.68      155.57     49.11 o 
   2  20   7       16.28      -43.69     43.69 o 
  -5  21   7       19.99       22.38     44.05 o 
  -4  21   7      204.06      235.65     45.19 o 
  -3  21   7       13.75       -5.14     49.92 o 
  -2  21   7       90.84       -4.13     47.24 o 
  -1  21   7      142.11       64.91     43.48 o 
   0  21   7      181.59      248.34     47.39 o 
   1  21   7      209.44      222.69     48.89 o 
  -3  22   7        0.54      -16.06     42.41 o 
  -2  22   7        0.01       -6.77     48.16 o 
  -1  22   7       87.02      101.41     69.55 o 
   0  22   7       12.83      -52.67     52.67 o 
 -10   0   8      274.97      387.27     86.40 o 
  -8   0   8     1602.01     1347.70     76.85 o 
  -6   0   8      663.91      589.96     53.66 o 
  -4   0   8      267.89      325.06     37.45 o 
  -2   0   8      110.58       87.76     20.63 o 
   0   0   8       67.89      113.69     26.89 o 
   2   0   8      778.59      753.19     49.88 o 
   4   0   8      861.43      840.77     54.37 o 
   6   0   8       34.94       84.34     56.91 o 
 -10   1   8        4.94       48.62     44.82 o 
  -9   1   8       46.53       16.50     35.17 o 
  -8   1   8       19.58       54.85     28.90 o 
  -7   1   8      616.32      655.87     52.64 o 
  -6   1   8      324.92      332.50     25.61 o 
  -5   1   8      227.22      246.19     22.75 o 
  -4   1   8     1159.66     1151.82     41.50 o 
  -3   1   8      234.82      226.89     15.72 o 
  -2   1   8       30.49       26.30     14.73 o 
  -1   1   8      206.43      220.24     16.44 o 
   0   1   8      254.13      279.08     22.06 o 
   1   1   8     2191.39     2149.57     36.65 o 
   2   1   8        1.60       22.15     17.78 o 
   3   1   8      425.09      426.85     28.93 o 
   4   1   8       28.99      -16.68     26.14 o 
   5   1   8        0.70       26.61     33.89 o 
   6   1   8      119.80       20.52     39.60 o 
   7   1   8      574.14      569.94     51.00 o 
 -11   2   8      375.35      417.47     98.15 o 
 -10   2   8      107.52      139.44     58.41 o 
  -9   2   8       94.65      106.27     32.23 o 
  -8   2   8       76.00      110.93     30.44 o 
  -7   2   8      266.21      293.81     27.28 o 
  -6   2   8       38.21       63.59     23.44 o 
  -5   2   8       48.93       33.27     20.36 o 
  -4   2   8      207.20      248.81     21.36 o 
  -3   2   8       41.10       62.71     18.75 o 
  -2   2   8      814.75      829.23     27.81 o 
  -1   2   8     1022.65      973.00     27.02 o 
   0   2   8        3.74      -15.61     15.61 o 
   1   2   8      391.17      386.15     21.82 o 
   2   2   8       94.13      107.63     23.96 o 
   3   2   8      451.07      449.94     26.50 o 
   4   2   8      528.91      448.86     33.92 o 
   5   2   8        9.17       94.60     36.45 o 
   6   2   8       77.40       80.20     39.83 o 
   7   2   8       13.05       26.07     42.57 o 
 -11   3   8        2.54       62.63     88.64 o 
 -10   3   8       95.47       69.67     44.90 o 
  -9   3   8        1.07      -30.55     30.55 o 
  -8   3   8      244.58      294.81     29.97 o 
  -7   3   8     1085.75      998.05     39.30 o 
  -6   3   8      740.67      686.15     34.82 o 
  -5   3   8        0.78       -8.76     20.49 o 
  -4   3   8     3243.17     3219.17     50.78 o 
  -3   3   8      584.22      630.95     32.99 o 
  -2   3   8        4.66       28.01     18.60 o 
  -1   3   8      229.99      225.30     19.05 o 
   0   3   8     1691.87     1638.35     34.38 o 
   1   3   8      728.63      715.85     30.14 o 
   2   3   8      582.08      549.38     26.41 o 
   3   3   8       76.86       78.58     30.62 o 
   4   3   8      720.14      718.57     40.25 o 
   5   3   8      188.05      196.08     34.09 o 
   6   3   8       22.95       94.73     35.86 o 
   7   3   8        9.35       58.01     43.10 o 
 -11   4   8       29.33       72.72     60.59 o 
 -10   4   8       11.29        2.01     44.11 o 
  -9   4   8       51.90       32.04     32.26 o 
  -8   4   8      215.70      151.05     28.56 o 
  -7   4   8     2637.39     2496.61     50.93 o 
  -6   4   8        6.23       28.18     23.58 o 
  -5   4   8      372.54      416.64     29.95 o 
  -4   4   8     1017.00     1030.27     36.14 o 
  -3   4   8       87.54       57.06     19.23 o 
  -2   4   8      266.05      266.61     22.02 o 
  -1   4   8     1146.04     1021.24     34.85 o 
   0   4   8       53.32       96.99     18.38 o 
   1   4   8     1487.00     1359.60     37.01 o 
   2   4   8     1067.60      969.16     37.46 o 
   3   4   8       77.88       98.88     28.30 o 
   4   4   8      170.95      132.69     30.14 o 
   5   4   8       85.93      121.96     38.90 o 
   6   4   8       11.60      -24.36     39.03 o 
 -11   5   8      169.30      183.94     71.30 o 
 -10   5   8      453.57      502.52     46.80 o 
  -9   5   8       13.95       22.96     36.57 o 
  -8   5   8      515.98      541.97     43.62 o 
  -7   5   8        0.00       36.59     30.29 o 
  -6   5   8      150.35      185.43     25.62 o 
  -5   5   8      273.58      282.62     25.92 o 
  -4   5   8      963.49      992.80     42.46 o 
  -3   5   8       24.41       23.77     20.32 o 
  -2   5   8     1088.63      972.05     33.98 o 
  -1   5   8        2.45        8.31     19.18 o 
   0   5   8     2162.59     1982.92     36.73 o 
   1   5   8      126.91      124.01     19.11 o 
   2   5   8        5.74      -24.97     24.97 o 
   3   5   8       79.43       46.44     27.71 o 
   4   5   8       43.41       58.24     34.12 o 
   5   5   8        2.18        1.16     36.79 o 
   6   5   8       23.54      -38.54     45.60 o 
 -11   6   8       12.71      -51.18     55.78 o 
 -10   6   8        0.08      -35.71     39.57 o 
  -9   6   8      101.56       43.01     38.14 o 
  -8   6   8      607.93      608.25     35.80 o 
  -7   6   8     3467.27     3411.03     58.81 o 
  -6   6   8       23.12        6.59     24.04 o 
  -5   6   8     1304.08     1266.16     38.84 o 
  -4   6   8       32.59       44.21     22.43 o 
  -3   6   8       33.00       26.96     21.17 o 
  -2   6   8        6.95       11.64     19.98 o 
  -1   6   8      148.05      123.43     25.95 o 
   0   6   8      373.27      395.69     26.47 o 
   1   6   8      452.77      468.40     25.07 o 
   2   6   8      482.30      472.48     31.24 o 
   3   6   8       29.61       28.44     27.65 o 
   4   6   8       29.16      -24.19     37.03 o 
   5   6   8       12.25       23.92     37.78 o 
   6   6   8       40.94       93.70     40.89 o 
 -11   7   8      188.94      235.26     47.91 o 
 -10   7   8      564.00      522.14     49.99 o 
  -9   7   8        6.50       60.17     38.50 o 
  -8   7   8      583.64      582.67     35.11 o 
  -7   7   8      230.74      247.86     28.49 o 
  -6   7   8     2051.99     1973.68     46.33 o 
  -5   7   8      131.76      168.20     24.72 o 
  -4   7   8      774.63      770.85     36.09 o 
  -3   7   8        3.40       51.73     20.67 o 
  -2   7   8      112.49      125.23     22.43 o 
  -1   7   8      113.76      110.29     21.89 o 
   0   7   8     1076.32     1045.37     36.03 o 
   1   7   8      447.40      480.20     28.56 o 
   2   7   8      440.31      420.06     33.28 o 
   3   7   8        1.00       22.20     28.74 o 
   4   7   8      243.28      246.82     34.60 o 
   5   7   8      153.14      121.16     39.67 o 
   6   7   8        7.83       29.37     41.06 o 
 -10   8   8       56.27      -12.38     42.77 o 
  -9   8   8      477.54      465.62     45.56 o 
  -8   8   8      121.09      148.00     51.01 o 
  -7   8   8      965.20      956.54     41.08 o 
  -6   8   8      126.91      110.73     26.89 o 
  -5   8   8      665.45      622.63     59.56 o 
  -4   8   8      131.26      131.35     25.15 o 
  -3   8   8     1302.99     1313.17     38.89 o 
  -2   8   8       54.85       66.64     22.52 o 
  -1   8   8       11.36      -11.12     20.99 o 
   0   8   8        0.50       46.20     21.91 o 
   1   8   8      392.06      404.43     37.62 o 
   2   8   8       65.87       66.57     32.83 o 
   3   8   8       63.56       52.08     35.42 o 
   4   8   8      116.09      125.52     33.41 o 
   5   8   8       91.85       87.80     39.72 o 
   6   8   8      360.31      334.38     59.97 o 
 -10   9   8      427.93      457.77     49.86 o 
  -9   9   8        3.11       -9.13     40.45 o 
  -8   9   8        5.53       24.81     36.92 o 
  -7   9   8      758.78      698.77     37.77 o 
  -6   9   8      964.09      938.28     40.55 o 
  -5   9   8       26.85        9.50     23.00 o 
  -4   9   8       21.23       -2.89     23.41 o 
  -3   9   8       34.63       86.88     24.28 o 
  -2   9   8        0.58       31.74     22.67 o 
  -1   9   8       17.97       37.48     23.08 o 
   0   9   8       65.47       42.63     23.68 o 
   1   9   8     1218.98     1187.80     50.40 o 
   2   9   8      117.39      137.82     33.49 o 
   3   9   8      130.43      151.41     37.40 o 
   4   9   8      204.08      151.28     40.00 o 
   5   9   8      120.94       79.84     45.60 o 
   6   9   8        0.63      -41.13     41.13 o 
 -10  10   8       58.93       26.59     58.92 o 
  -9  10   8       10.03       47.40     41.55 o 
  -8  10   8      101.68       94.59     40.31 o 
  -7  10   8        1.12       -2.69     31.43 o 
  -6  10   8       18.47        8.35     27.00 o 
  -5  10   8        8.35        4.58     25.36 o 
  -4  10   8        8.62       48.23     25.56 o 
  -3  10   8       28.13      -13.47     24.04 o 
  -2  10   8       20.94       -3.95     23.50 o 
  -1  10   8      100.47      135.79     25.55 o 
   0  10   8        3.67        9.72     23.25 o 
   1  10   8      121.07      102.92     33.70 o 
   2  10   8      400.10      314.82     38.04 o 
   3  10   8       31.59      113.46     38.54 o 
   4  10   8      516.64      502.55     39.60 o 
   5  10   8       13.94      -11.33     70.81 o 
   6  10   8        3.31      -26.98     49.70 o 
 -10  11   8       31.60       73.07     63.16 o 
  -9  11   8      120.12      103.57     43.27 o 
  -8  11   8       32.30       44.26     50.69 o 
  -7  11   8        3.56       37.82     32.36 o 
  -6  11   8      653.27      752.74     50.23 o 
  -5  11   8        6.91      -18.71     25.92 o 
  -4  11   8      144.15      136.99     26.32 o 
  -3  11   8       16.71       38.39     29.59 o 
  -2  11   8      432.54      419.92     27.09 o 
  -1  11   8        6.62       32.90     24.50 o 
   0  11   8      126.07      196.10     38.05 o 
   1  11   8      557.42      516.53     40.38 o 
   2  11   8       38.42      -33.52     33.52 o 
   3  11   8      300.43      257.17     45.99 o 
   4  11   8       12.41       30.89     39.03 o 
   5  11   8       80.13       65.35     43.43 o 
  -9  12   8       92.12      140.99     45.89 o 
  -8  12   8       20.83      -32.24     54.93 o 
  -7  12   8      391.57      442.13     48.39 o 
  -6  12   8       97.29       57.25     28.42 o 
  -5  12   8       30.88       27.17     27.79 o 
  -4  12   8       18.85       35.37     30.05 o 
  -3  12   8     1803.78     1736.50     52.34 o 
  -2  12   8        0.04      -11.83     25.61 o 
  -1  12   8      139.97      162.77     26.54 o 
   0  12   8        0.82       31.05     33.40 o 
   1  12   8       73.59       76.46     35.53 o 
   2  12   8      100.75       62.77     62.36 o 
   3  12   8       15.91      119.78     39.26 o 
   4  12   8        8.10       37.96     39.22 o 
   5  12   8      304.13      305.79     47.15 o 
  -9  13   8       87.59       94.04     45.40 o 
  -8  13   8        2.45       20.26     51.42 o 
  -7  13   8       86.74       85.77     60.22 o 
  -6  13   8      102.36       49.78     33.95 o 
  -5  13   8       23.64       52.11     29.00 o 
  -4  13   8       12.93       29.58     27.31 o 
  -3  13   8       68.79        7.34     26.69 o 
  -2  13   8      173.14      213.81     28.70 o 
  -1  13   8      248.79      222.48     30.91 o 
   0  13   8     1322.43     1301.61     59.25 o 
   1  13   8        4.08       -0.53     34.84 o 
   2  13   8      267.80      276.43     39.22 o 
   3  13   8      597.41      552.65     59.09 o 
   4  13   8      406.01      371.16     47.20 o 
   5  13   8       16.91       46.16     43.40 o 
  -9  14   8        5.43        4.97     43.70 o 
  -8  14   8        3.66      -42.65     42.65 o 
  -7  14   8      169.37      216.51     44.84 o 
  -6  14   8       11.13      -32.91     32.91 o 
  -5  14   8       82.51       33.79     32.87 o 
  -4  14   8      168.39      179.44     35.27 o 
  -3  14   8     2892.46     2869.76     57.10 o 
  -2  14   8      616.28      599.02     35.59 o 
  -1  14   8       20.12       38.95     30.19 o 
   0  14   8       34.88       77.24     51.66 o 
   1  14   8        0.24        6.83     46.41 o 
   2  14   8      713.48      670.75     48.60 o 
   3  14   8       27.75       23.21     39.46 o 
   4  14   8        4.76      -33.17     41.69 o 
  -8  15   8      189.70      128.83     45.63 o 
  -7  15   8        7.44      -27.16     41.80 o 
  -6  15   8       47.38       85.20     34.52 o 
  -5  15   8        5.01      -32.78     32.78 o 
  -4  15   8       62.34       75.72     31.04 o 
  -3  15   8      292.95      288.34     40.95 o 
  -2  15   8        1.26      -30.74     30.74 o 
  -1  15   8      191.88      189.36     33.10 o 
   0  15   8      359.34      390.43     41.63 o 
   1  15   8       50.16       65.63     37.39 o 
   2  15   8       27.21       32.54     39.51 o 
   3  15   8       97.39      109.21     42.41 o 
   4  15   8     1090.32     1205.04     64.98 o 
  -8  16   8       56.64       40.52     45.73 o 
  -7  16   8      321.33      319.18     53.44 o 
  -6  16   8        3.68       55.04     35.87 o 
  -5  16   8       68.66       23.39     37.79 o 
  -4  16   8        7.98      -20.23     30.03 o 
  -3  16   8      193.84      203.74     32.06 o 
  -2  16   8        7.20       -7.86     32.26 o 
  -1  16   8       51.83       48.28     36.88 o 
   0  16   8       64.26       36.31     37.78 o 
   1  16   8      431.55      411.00     64.17 o 
   2  16   8       29.87       79.58     56.71 o 
   3  16   8       19.70      -40.97     40.97 o 
  -7  17   8        5.97        0.62     45.30 o 
  -6  17   8       12.76       -4.31     42.34 o 
  -5  17   8      112.73       82.67     43.35 o 
  -4  17   8      548.41      614.87     45.60 o 
  -3  17   8      222.90      226.69     33.90 o 
  -2  17   8       58.85       29.66     34.42 o 
  -1  17   8        2.53       -4.67     38.38 o 
   0  17   8      110.15      109.56     39.74 o 
   1  17   8        1.48        0.11     48.07 o 
   2  17   8       37.44       41.51     42.66 o 
   3  17   8       18.36      -11.51     43.57 o 
  -7  18   8       50.48       70.28     46.73 o 
  -6  18   8       42.18       42.18     43.88 o 
  -5  18   8        6.58       57.99     37.32 o 
  -4  18   8      308.18      303.34     39.57 o 
  -3  18   8        0.04      -34.63     34.63 o 
  -2  18   8      338.98      318.02     38.68 o 
  -1  18   8       82.25       40.14     41.26 o 
   0  18   8        0.55        3.93     40.42 o 
   1  18   8       23.12      -12.67     40.98 o 
   2  18   8       13.86       13.80     45.23 o 
  -6  19   8       58.54       37.37     46.53 o 
  -5  19   8       11.82       39.06     38.07 o 
  -4  19   8      267.42      345.91     41.07 o 
  -3  19   8       56.60       62.39     43.95 o 
  -2  19   8       17.09       22.97     40.25 o 
  -1  19   8       36.36      -10.00     55.98 o 
   0  19   8       11.30       28.53     53.31 o 
   1  19   8      113.07       69.85     43.19 o 
   2  19   8        0.00      -43.25     43.25 o 
  -5  20   8       63.75       -8.27     52.55 o 
  -4  20   8      107.66      109.03     44.44 o 
  -3  20   8        8.83      -16.13     41.60 o 
  -2  20   8      145.61      134.59     59.25 o 
  -1  20   8      119.80      175.23     50.73 o 
   0  20   8      104.19      133.74     46.03 o 
   1  20   8       28.74       53.47     50.29 o 
  -4  21   8       65.63       10.59     44.35 o 
  -3  21   8       34.15       46.66     47.74 o 
  -2  21   8       47.03        1.39     52.39 o 
  -1  21   8       48.22        8.92     71.96 o 
  -9   0   9       32.58       -2.67     72.56 o 
  -7   0   9     2816.91     2623.59     94.78 o 
  -5   0   9       33.15       23.85     46.56 o 
  -3   0   9      263.06      269.52     32.31 o 
  -1   0   9      951.07      902.74     47.87 o 
   1   0   9        6.85       -6.22     35.03 o 
   3   0   9        0.13        2.08     37.86 o 
   5   0   9        3.31      -52.57     52.57 o 
 -11   1   9       27.16        1.96     83.61 o 
 -10   1   9      680.94      666.68     48.93 o 
  -9   1   9       89.70      123.54     40.76 o 
  -8   1   9       23.56      -24.20     33.34 o 
  -7   1   9      479.91      504.55     39.90 o 
  -6   1   9      154.09      182.95     33.11 o 
  -5   1   9       41.25       63.47     30.18 o 
  -4   1   9      347.94      385.58     57.24 o 
  -3   1   9       39.95       63.43     23.67 o 
  -2   1   9       36.44       57.17     20.54 o 
  -1   1   9        1.45        8.34     18.16 o 
   0   1   9      133.65      159.70     21.30 o 
   1   1   9      340.63      369.60     24.99 o 
   2   1   9      470.03      450.74     25.48 o 
   3   1   9      139.30      137.42     26.69 o 
   4   1   9      220.73      246.47     33.47 o 
   5   1   9       64.29       48.11     34.69 o 
   6   1   9       96.72      123.10     44.05 o 
 -11   2   9      158.34      271.23     91.71 o 
 -10   2   9       12.58       90.46     47.89 o 
  -9   2   9       23.71       23.67     37.30 o 
  -8   2   9        0.77       -6.56     34.90 o 
  -7   2   9      923.19      909.91     49.66 o 
  -6   2   9      190.78      157.17     32.65 o 
  -5   2   9       47.84       52.16     22.52 o 
  -4   2   9     1328.55     1323.32     48.06 o 
  -3   2   9      549.30      549.26     29.74 o 
  -2   2   9      640.94      592.39     31.39 o 
  -1   2   9       16.49      -19.61     19.61 o 
   0   2   9      675.10      617.53     29.98 o 
   1   2   9      352.61      368.46     25.86 o 
   2   2   9       86.38       63.83     25.64 o 
   3   2   9       34.87      -28.40     39.58 o 
   4   2   9       37.29       57.23     34.40 o 
   5   2   9       39.46       23.30     46.21 o 
   6   2   9      176.55      185.89     76.14 o 
 -11   3   9       27.94       90.32     87.52 o 
 -10   3   9      225.10      244.41     62.97 o 
  -9   3   9       38.42        6.91     36.09 o 
  -8   3   9       26.63       23.94     34.27 o 
  -7   3   9       15.44       23.76     30.45 o 
  -6   3   9      799.20      818.64     37.35 o 
  -5   3   9       45.14       64.07     23.07 o 
  -4   3   9        0.41       36.00     21.55 o 
  -3   3   9      248.21      237.28     23.70 o 
  -2   3   9       29.27       24.62     20.79 o 
  -1   3   9       14.50       27.71     21.04 o 
   0   3   9        2.96        3.60     24.76 o 
   1   3   9     2595.22     2474.71     48.53 o 
   2   3   9      477.31      377.78     29.76 o 
   3   3   9      613.40      607.45     41.49 o 
   4   3   9       74.93      158.92     47.58 o 
   5   3   9      177.08      211.39     48.90 o 
   6   3   9      114.49      118.46     51.18 o 
 -11   4   9        0.44      -33.87     64.63 o 
 -10   4   9      364.20      461.46     68.24 o 
  -9   4   9        1.29      -41.53     43.95 o 
  -8   4   9       20.35       11.09     29.61 o 
  -7   4   9        0.96       49.36     27.14 o 
  -6   4   9       63.03       95.64     25.34 o 
  -5   4   9      563.03      529.77     30.65 o 
  -4   4   9     1638.53     1649.50     40.95 o 
  -3   4   9      208.52      235.94     28.18 o 
  -2   4   9      325.86      351.82     24.89 o 
  -1   4   9        9.46       30.25     21.01 o 
   0   4   9      252.31      247.09     26.34 o 
   1   4   9     1287.89     1228.34     38.28 o 
   2   4   9        4.57       -3.61     27.33 o 
   3   4   9      120.95      128.85     30.24 o 
   4   4   9      297.15      270.70     39.49 o 
   5   4   9      116.74       97.50     39.16 o 
   6   4   9       87.75      136.34     51.44 o 
 -11   5   9        4.01        7.15     65.23 o 
 -10   5   9      183.57      231.44     64.05 o 
  -9   5   9        1.07      -19.90     31.99 o 
  -8   5   9      141.68      127.78     29.97 o 
  -7   5   9      199.15      183.15     29.31 o 
  -6   5   9      275.22      241.41     27.79 o 
  -5   5   9        1.77        6.35     23.94 o 
  -4   5   9      189.03      216.55     25.32 o 
  -3   5   9      252.71      233.58     23.14 o 
  -2   5   9      139.23      141.80     23.53 o 
  -1   5   9      471.70      488.03     32.27 o 
   0   5   9        0.46        4.40     22.50 o 
   1   5   9     2315.70     2322.02     48.53 o 
   2   5   9        7.25        4.57     24.29 o 
   3   5   9        0.37        3.54     29.05 o 
   4   5   9       60.32      105.97     36.33 o 
   5   5   9      297.79      401.13     45.21 o 
   6   5   9      152.74      248.19     87.30 o 
 -10   6   9        4.50      -42.87     46.90 o 
  -9   6   9       13.84      -45.48     52.54 o 
  -8   6   9      125.00       77.70     29.86 o 
  -7   6   9      106.70       71.10     28.55 o 
  -6   6   9     1059.48      986.08     40.24 o 
  -5   6   9      456.00      445.82     29.64 o 
  -4   6   9      196.16      177.15     24.51 o 
  -3   6   9       71.77       96.30     23.73 o 
  -2   6   9      153.54      183.90     25.36 o 
  -1   6   9      179.78      195.86     24.59 o 
   0   6   9      296.85      259.40     25.28 o 
   1   6   9      301.88      289.74     30.81 o 
   2   6   9     2602.18     2477.20     64.66 o 
   3   6   9      102.53       48.51     37.07 o 
   4   6   9      442.69      433.07     42.84 o 
   5   6   9       22.03       97.93     41.67 o 
 -10   7   9      123.73      149.53     51.58 o 
  -9   7   9       83.10       58.48     40.60 o 
  -8   7   9       27.30       47.58     30.12 o 
  -7   7   9       15.72       62.33     27.84 o 
  -6   7   9        0.30       -2.36     25.72 o 
  -5   7   9       50.46       27.13     25.79 o 
  -4   7   9      158.47      121.23     23.68 o 
  -3   7   9      456.88      489.73     30.07 o 
  -2   7   9      527.45      571.01     31.14 o 
  -1   7   9      179.01      203.99     25.33 o 
   0   7   9      382.41      381.81     27.97 o 
   1   7   9     1508.59     1407.00     67.20 o 
   2   7   9       36.37       69.83     33.34 o 
   3   7   9      274.30      239.76     41.33 o 
   4   7   9       85.67      113.40     45.79 o 
   5   7   9      238.95      278.25     51.89 o 
 -10   8   9        0.03       52.73     49.16 o 
  -9   8   9      331.66      343.86     50.45 o 
  -8   8   9        0.37       15.20     33.60 o 
  -7   8   9       36.63       52.88     28.32 o 
  -6   8   9        0.56       11.07     27.27 o 
  -5   8   9     1405.82     1487.46     53.15 o 
  -4   8   9       10.71        4.29     24.73 o 
  -3   8   9      251.75      295.19     27.82 o 
  -2   8   9     1960.21     1814.76     45.13 o 
  -1   8   9        0.88       21.65     23.64 o 
   0   8   9       81.67       69.26     24.51 o 
   1   8   9        7.83       26.78     32.56 o 
   2   8   9       17.48      -25.91     33.05 o 
   3   8   9       23.39       11.70     35.74 o 
   4   8   9      546.41      461.70     45.87 o 
   5   8   9        2.81        9.65     48.78 o 
 -10   9   9      372.39      463.55     50.63 o 
  -9   9   9        3.33       35.12     40.81 o 
  -8   9   9        2.64      -32.58     32.58 o 
  -7   9   9      160.71      122.91     29.97 o 
  -6   9   9     1554.28     1664.44     86.30 o 
  -5   9   9      115.95      127.76     27.91 o 
  -4   9   9       17.19      -30.12     36.63 o 
  -3   9   9      207.47      239.03     27.65 o 
  -2   9   9       32.75        6.46     24.59 o 
  -1   9   9      234.75      257.72     27.57 o 
   0   9   9        0.11       28.56     27.57 o 
   1   9   9      316.10      308.28     44.76 o 
   2   9   9      214.15      243.87     44.19 o 
   3   9   9      349.19      320.13     41.32 o 
   4   9   9        1.09        5.77     37.65 o 
   5   9   9      150.89       56.13     51.17 o 
 -10  10   9       84.85       29.72     46.21 o 
  -9  10   9      239.57      282.10     57.55 o 
  -8  10   9      152.87      195.44     43.99 o 
  -7  10   9      710.37      757.92     43.23 o 
  -6  10   9       25.50        0.79     27.65 o 
  -5  10   9       42.01       48.09     27.47 o 
  -4  10   9        0.18       20.40     25.89 o 
  -3  10   9      287.23      295.65     29.19 o 
  -2  10   9      347.08      276.34     28.89 o 
  -1  10   9      382.95      423.39     30.64 o 
   0  10   9       88.29       75.82     35.88 o 
   1  10   9        1.12       36.12     34.43 o 
   2  10   9        0.03      -35.14     35.14 o 
   3  10   9      102.37       92.80     42.22 o 
   4  10   9        0.03       14.47     40.07 o 
   5  10   9       55.85       25.14     55.04 o 
  -9  11   9      314.34      386.87     58.48 o 
  -8  11   9      115.34      109.48     43.38 o 
  -7  11   9        0.00       27.79     36.64 o 
  -6  11   9      284.84      287.81     32.53 o 
  -5  11   9       63.93       66.67     28.00 o 
  -4  11   9       10.23      -26.36     26.36 o 
  -3  11   9      252.47      261.45     29.03 o 
  -2  11   9      127.20      132.31     33.08 o 
  -1  11   9      158.77      208.76     28.51 o 
   0  11   9       58.23       66.54     34.31 o 
   1  11   9      104.27       70.38     36.56 o 
   2  11   9        0.11        4.77     49.24 o 
   3  11   9      146.78      198.20     40.82 o 
   4  11   9        0.20      -40.02     40.02 o 
  -9  12   9      105.31       43.98     45.57 o 
  -8  12   9      215.81      187.37     45.01 o 
  -7  12   9      226.50      206.81     37.74 o 
  -6  12   9       23.69       38.09     29.52 o 
  -5  12   9      102.17       87.04     29.41 o 
  -4  12   9       29.14       73.41     29.24 o 
  -3  12   9      710.41      625.25     36.44 o 
  -2  12   9        3.41      -26.93     26.93 o 
  -1  12   9      146.86      147.73     55.03 o 
   0  12   9      217.68      195.08     38.06 o 
   1  12   9       21.71      -35.16     35.16 o 
   2  12   9      439.57      436.65     42.96 o 
   3  12   9        0.18      -18.65     39.88 o 
   4  12   9      218.74      170.26     55.09 o 
  -9  13   9      189.86      321.84     49.83 o 
  -8  13   9        3.35       18.04     43.15 o 
  -7  13   9        3.05      -35.26     35.26 o 
  -6  13   9      278.70      300.41     30.91 o 
  -5  13   9      185.80      235.76     32.18 o 
  -4  13   9       12.68      -14.71     29.34 o 
  -3  13   9      688.04      831.83     47.96 o 
  -2  13   9       51.38       99.11     29.17 o 
  -1  13   9      113.00      108.55     32.40 o 
   0  13   9      117.65      156.66     43.95 o 
   1  13   9        8.94       24.05     40.68 o 
   2  13   9       44.07       12.17     39.76 o 
   3  13   9      323.29      306.63     45.48 o 
   4  13   9        1.45      -45.73     45.73 o 
  -8  14   9        7.63       43.38     44.73 o 
  -7  14   9        3.41      -18.07     52.47 o 
  -6  14   9        0.02       39.34     53.48 o 
  -5  14   9       91.85       87.97     35.22 o 
  -4  14   9       63.63       80.85     30.75 o 
  -3  14   9      296.89      231.62     32.84 o 
  -2  14   9      503.77      471.37     37.89 o 
  -1  14   9       80.69      112.10     38.92 o 
   0  14   9      717.63      714.73     58.52 o 
   1  14   9        2.42      -29.55     37.52 o 
   2  14   9      238.28      238.43     43.01 o 
   3  14   9       90.69      202.65     45.18 o 
  -8  15   9      233.35      190.51     48.76 o 
  -7  15   9      292.68      304.72     47.72 o 
  -6  15   9        6.69       60.79     36.17 o 
  -5  15   9       50.62       30.50     34.31 o 
  -4  15   9       92.64      101.54     32.65 o 
  -3  15   9       45.61       16.36     30.32 o 
  -2  15   9      119.45       28.93     35.14 o 
  -1  15   9      112.01      171.54     38.63 o 
   0  15   9        7.75       17.63     36.77 o 
   1  15   9      198.38      242.91     43.50 o 
   2  15   9       71.84      111.50     43.41 o 
   3  15   9      230.25      270.31     46.91 o 
  -7  16   9       16.16       51.44     44.32 o 
  -6  16   9       95.53      146.44     39.51 o 
  -5  16   9       19.75      -34.24     34.24 o 
  -4  16   9      440.33      479.53     38.03 o 
  -3  16   9       33.02       54.38     32.61 o 
  -2  16   9      158.65      145.02     36.61 o 
  -1  16   9      196.69      226.39     50.93 o 
   0  16   9      203.73      178.91     47.03 o 
   1  16   9       49.25       37.96     41.80 o 
   2  16   9        1.00      -22.68     42.14 o 
  -7  17   9      104.37       24.34     46.69 o 
  -6  17   9      439.49      516.36     45.77 o 
  -5  17   9      195.05      247.84     39.96 o 
  -4  17   9      373.42      426.10     37.76 o 
  -3  17   9        1.95       -3.72     33.31 o 
  -2  17   9       14.36        8.47     39.63 o 
  -1  17   9       59.23       13.30     40.72 o 
   0  17   9       19.49       26.62     40.06 o 
   1  17   9      756.81      719.89     53.99 o 
   2  17   9        0.01        4.44     43.13 o 
  -6  18   9       48.78       68.91     46.16 o 
  -5  18   9       14.78      -19.53     38.08 o 
  -4  18   9       82.10       28.38     37.88 o 
  -3  18   9      383.01      418.48     45.87 o 
  -2  18   9       37.84       42.13     42.22 o 
  -1  18   9        2.41      -39.26     39.26 o 
   0  18   9       62.50      125.66     48.92 o 
   1  18   9       93.61       40.23     44.28 o 
  -5  19   9       75.17       69.44     56.44 o 
  -4  19   9        5.71        6.41     42.77 o 
  -3  19   9        0.55      -36.40     36.40 o 
  -2  19   9      500.66      542.62     51.24 o 
  -1  19   9        0.02      -41.22     41.22 o 
   0  19   9       22.63       30.86     44.28 o 
  -3  20   9       39.76       17.09     43.90 o 
  -2  20   9       19.61      -18.87     44.01 o 
 -10   0  10       64.08       12.12     56.83 o 
  -8   0  10      264.71      200.77     56.22 o 
  -6   0  10      175.62      259.92     51.17 o 
  -4   0  10     2070.21     1868.44     79.33 o 
  -2   0  10     3547.72     3408.02    182.87 o 
   0   0  10      968.16     1029.97     55.87 o 
   2   0  10      350.71      409.06     45.12 o 
   4   0  10       65.50       59.84     82.77 o 
 -10   1  10        9.58        8.98     51.86 o 
  -9   1  10      759.50      815.34     54.27 o 
  -8   1  10      136.08      164.96     39.43 o 
  -7   1  10        2.47       13.91     34.84 o 
  -6   1  10     1350.96     1455.18     55.51 o 
  -5   1  10      515.63      497.87     58.44 o 
  -4   1  10      156.27      168.75     33.39 o 
  -3   1  10      659.86      646.61     42.37 o 
  -2   1  10      548.52      551.96     34.13 o 
  -1   1  10     1936.55     1818.40     46.59 o 
   0   1  10      355.70      348.75     30.73 o 
   1   1  10      305.04      276.46     27.53 o 
   2   1  10       32.70       25.91     27.97 o 
   3   1  10      232.29      246.65     44.84 o 
   4   1  10       31.71      -42.02     55.16 o 
   5   1  10      193.59      182.21     62.69 o 
 -10   2  10       12.75      -16.73     40.62 o 
  -9   2  10      226.86      281.72     43.22 o 
  -8   2  10      763.06      743.52     74.38 o 
  -7   2  10      222.36      218.51     37.89 o 
  -6   2  10       58.11       79.52     33.74 o 
  -5   2  10       26.62       44.80     39.19 o 
  -4   2  10      293.56      178.83     33.88 o 
  -3   2  10       82.51       42.94     25.42 o 
  -2   2  10     1090.30     1031.10     51.66 o 
  -1   2  10       49.47       59.57     26.58 o 
   0   2  10      150.30      129.51     23.88 o 
   1   2  10       23.44       51.82     24.32 o 
   2   2  10     1179.99     1165.25     44.29 o 
   3   2  10       10.53      -35.80     35.80 o 
   4   2  10      120.92       88.02     52.74 o 
   5   2  10      104.98      128.36     49.62 o 
 -10   3  10      172.46      193.15     63.88 o 
  -9   3  10        1.41      -16.49     39.05 o 
  -8   3  10        2.51       52.89     63.82 o 
  -7   3  10      606.07      519.44     42.86 o 
  -6   3  10      173.40      219.78     37.04 o 
  -5   3  10     1769.46     1646.41     55.48 o 
  -4   3  10      576.38      551.17     34.90 o 
  -3   3  10       34.42       35.33     27.13 o 
  -2   3  10       13.84       12.91     23.27 o 
  -1   3  10      222.26      272.33     27.20 o 
   0   3  10      317.73      379.88     27.43 o 
   1   3  10       52.65       74.20     24.87 o 
   2   3  10      292.05      300.29     39.39 o 
   3   3  10      546.30      510.12     41.53 o 
   4   3  10      368.97      311.38     45.86 o 
   5   3  10      135.36      107.63     51.32 o 
 -10   4  10        2.83      -71.30     71.30 o 
  -9   4  10      291.47      334.14     45.26 o 
  -8   4  10      366.94      349.94     42.14 o 
  -7   4  10      139.42      186.83     37.25 o 
  -6   4  10       14.53        1.26     34.83 o 
  -5   4  10       77.09       68.86     28.60 o 
  -4   4  10        8.84        9.21     23.60 o 
  -3   4  10      108.79       98.14     23.91 o 
  -2   4  10        1.29      -16.82     23.04 o 
  -1   4  10      512.35      481.16     30.21 o 
   0   4  10       49.68       38.88     26.39 o 
   1   4  10      205.02      183.13     27.81 o 
   2   4  10      131.75       71.63     38.75 o 
   3   4  10       44.12       85.14     42.89 o 
   4   4  10       89.77       70.70     38.26 o 
   5   4  10       76.49      -27.59     56.59 o 
 -10   5  10     1015.05     1202.01     91.82 o 
  -9   5  10      143.36       92.55     41.05 o 
  -8   5  10        0.25       24.38     38.02 o 
  -7   5  10       19.16        1.81     35.20 o 
  -6   5  10       10.74       52.45     25.82 o 
  -5   5  10        0.04        3.92     28.84 o 
  -4   5  10       43.23       66.19     26.17 o 
  -3   5  10       58.31       67.86     24.48 o 
  -2   5  10      270.46      311.83     27.23 o 
  -1   5  10      178.28      199.64     25.83 o 
   0   5  10       59.07       55.84     24.78 o 
   1   5  10      197.28      182.34     30.40 o 
   2   5  10      460.52      433.73     39.82 o 
   3   5  10       60.70       87.88     53.21 o 
   4   5  10       25.65        0.51     44.35 o 
   5   5  10        7.27       40.03     73.54 o 
 -10   6  10        2.53      -17.57     62.96 o 
  -9   6  10      140.08      145.95     59.01 o 
  -8   6  10        0.09      -16.83     36.74 o 
  -7   6  10      162.22       93.27     29.15 o 
  -6   6  10       75.83       78.06     28.18 o 
  -5   6  10      633.62      661.19     38.79 o 
  -4   6  10      440.32      413.57     29.58 o 
  -3   6  10      167.41      198.25     24.71 o 
  -2   6  10      161.00      169.69     25.83 o 
  -1   6  10      123.14       91.70     25.27 o 
   0   6  10        1.63      -24.38     24.38 o 
   1   6  10      183.37      169.90     34.72 o 
   2   6  10        1.18      -22.45     33.82 o 
   3   6  10     1205.35     1143.87     52.80 o 
   4   6  10        0.20       -9.19     53.20 o 
 -10   7  10      271.09      265.76     70.18 o 
  -9   7  10      350.21      223.53     77.17 o 
  -8   7  10        3.92      -13.82     30.16 o 
  -7   7  10        1.30        9.06     29.38 o 
  -6   7  10       49.50       30.32     33.47 o 
  -5   7  10       62.41       65.55     27.17 o 
  -4   7  10      105.67       73.09     26.22 o 
  -3   7  10      402.96      444.97     32.77 o 
  -2   7  10      141.04      117.20     26.75 o 
  -1   7  10      177.03      149.55     28.68 o 
   0   7  10       21.12       38.13     23.68 o 
   1   7  10       16.34       34.11     32.67 o 
   2   7  10       16.25       -1.65     34.16 o 
   3   7  10      262.67      363.47     62.43 o 
   4   7  10       82.41       -3.29     47.78 o 
 -10   8  10      159.76      117.78     65.24 o 
  -9   8  10       82.20       63.42     42.42 o 
  -8   8  10       71.35       56.61     31.37 o 
  -7   8  10      679.20      753.08     45.44 o 
  -6   8  10      118.16      137.58     30.76 o 
  -5   8  10      202.99      199.97     28.49 o 
  -4   8  10      221.22      230.68     26.54 o 
  -3   8  10       85.60      130.26     27.40 o 
  -2   8  10      527.67      558.89     39.34 o 
  -1   8  10       55.19       93.69     26.67 o 
   0   8  10       29.01       26.83     34.14 o 
   1   8  10       57.39       69.81     35.30 o 
   2   8  10       64.30        9.07     36.38 o 
   3   8  10        6.17      -18.38     37.48 o 
   4   8  10      126.26      135.26     41.78 o 
  -9   9  10       32.69      -13.13     41.78 o 
  -8   9  10       30.03       49.37     36.11 o 
  -7   9  10       16.48      -30.00     30.19 o 
  -6   9  10       79.91       38.99     29.61 o 
  -5   9  10     1056.71     1075.81     43.92 o 
  -4   9  10        0.09      -26.13     26.13 o 
  -3   9  10       98.92      109.74     28.01 o 
  -2   9  10       57.52       76.90     27.33 o 
  -1   9  10      743.55      774.69     39.61 o 
   0   9  10       96.67      143.34     35.86 o 
   1   9  10       10.99        1.03     35.77 o 
   2   9  10        5.33      -15.13     37.11 o 
   3   9  10      247.01      305.94     43.60 o 
   4   9  10       14.09       13.30     47.19 o 
  -9  10  10       64.02       65.58     50.45 o 
  -8  10  10      309.27      293.93     45.85 o 
  -7  10  10        0.06       -9.34     30.12 o 
  -6  10  10       68.98       11.29     29.99 o 
  -5  10  10        7.42      -26.85     26.85 o 
  -4  10  10      773.89      789.88     41.40 o 
  -3  10  10        5.97       -7.60     27.12 o 
  -2  10  10       19.04        4.64     27.56 o 
  -1  10  10      571.50      560.85     35.02 o 
   0  10  10       75.44      120.23     35.84 o 
   1  10  10       13.75       11.57     35.98 o 
   2  10  10      718.62      818.39     74.96 o 
   3  10  10        0.96       13.30     40.78 o 
   4  10  10       13.68        4.85     65.40 o 
  -9  11  10       80.99       86.13     45.49 o 
  -8  11  10        5.48      -19.89     41.79 o 
  -7  11  10       12.75       11.58     31.24 o 
  -6  11  10       22.31        1.01     30.37 o 
  -5  11  10      292.58      270.32     35.17 o 
  -4  11  10       77.71      108.92     30.30 o 
  -3  11  10      520.21      444.86     34.26 o 
  -2  11  10        3.57      -25.52     25.52 o 
  -1  11  10     2502.61     2633.17     83.30 o 
   0  11  10      200.37      149.73     38.16 o 
   1  11  10      371.14      353.74     49.84 o 
   2  11  10       27.70       42.57     38.56 o 
   3  11  10      244.45      284.21     45.62 o 
  -9  12  10       25.04      -43.56     43.56 o 
  -8  12  10       48.85       55.76     44.45 o 
  -7  12  10       18.61        4.26     35.06 o 
  -6  12  10      116.06      136.89     33.12 o 
  -5  12  10       33.73       37.20     31.11 o 
  -4  12  10      122.28      112.97     31.25 o 
  -3  12  10     1181.09     1223.43     46.09 o 
  -2  12  10      628.96      621.49     49.50 o 
  -1  12  10      263.63      316.48     45.55 o 
   0  12  10       14.73       64.19     36.99 o 
   1  12  10       39.00       62.78     56.71 o 
   2  12  10       52.28       57.83     41.68 o 
   3  12  10      311.97      358.31     47.74 o 
  -8  13  10       15.54        3.59     43.34 o 
  -7  13  10        7.98       44.72     40.27 o 
  -6  13  10      573.74      653.76     42.10 o 
  -5  13  10      220.06      194.58     36.54 o 
  -4  13  10       10.80        4.63     30.71 o 
  -3  13  10      136.89       69.61     31.21 o 
  -2  13  10      215.82      210.78     38.76 o 
  -1  13  10      169.40      154.77     42.94 o 
   0  13  10       14.58       64.77     37.62 o 
   1  13  10       46.74       64.61     41.27 o 
   2  13  10      156.97       81.66     42.96 o 
   3  13  10      287.77      312.28     47.90 o 
  -8  14  10       49.89       12.46     44.13 o 
  -7  14  10        7.99       13.28     38.25 o 
  -6  14  10       64.77       21.20     33.25 o 
  -5  14  10      156.36      199.13     34.10 o 
  -4  14  10       18.44       41.72     31.42 o 
  -3  14  10      101.31      169.30     32.99 o 
  -2  14  10       13.40      -32.70     32.70 o 
  -1  14  10       56.05       62.96     40.23 o 
   0  14  10        0.15       76.18     40.12 o 
   1  14  10        0.11        1.06     41.25 o 
   2  14  10        0.06      -40.69     40.69 o 
  -7  15  10       63.86      100.95     45.77 o 
  -6  15  10      106.35      120.80     39.85 o 
  -5  15  10        0.05      -16.95     33.36 o 
  -4  15  10      145.87       85.26     33.59 o 
  -3  15  10       53.71       62.90     36.40 o 
  -2  15  10      160.54      149.99     63.04 o 
  -1  15  10        0.59      -30.72     57.35 o 
   0  15  10       21.79       28.18     49.64 o 
   1  15  10       57.95      126.94     43.74 o 
   2  15  10      300.91      287.12     67.92 o 
  -7  16  10        1.39      -12.83     44.72 o 
  -6  16  10        0.25       11.19     38.84 o 
  -5  16  10        2.45       48.11     41.30 o 
  -4  16  10       16.19        3.57     34.78 o 
  -3  16  10       86.83        5.93     36.40 o 
  -2  16  10       15.43       44.35     41.44 o 
  -1  16  10       31.58       24.12     41.46 o 
   0  16  10      109.30      166.59     44.51 o 
   1  16  10      108.67      131.81     45.55 o 
  -6  17  10      111.35       34.91     40.65 o 
  -5  17  10      332.74      440.16     57.41 o 
  -4  17  10        5.06      -34.36     34.36 o 
  -3  17  10      148.47      167.35     40.36 o 
  -2  17  10        0.15      -40.39     40.39 o 
  -1  17  10        2.73       21.61     41.50 o 
   0  17  10       80.84       46.15     57.35 o 
  -5  18  10        0.22       44.95     43.57 o 
  -4  18  10       57.69        2.00     47.18 o 
  -3  18  10       11.73       23.71     47.99 o 
  -2  18  10      282.23      383.90     60.29 o 
  -1  18  10        7.30       43.30     45.29 o 
  -9   0  11      169.64      252.44     56.85 o 
  -7   0  11       24.38       31.54     50.48 o 
  -5   0  11      191.95      102.67     48.96 o 
  -3   0  11        5.03       72.18     46.56 o 
  -1   0  11        7.27       57.42     45.81 o 
   1   0  11     1028.47     1121.47     70.07 o 
   3   0  11        0.60      -10.63     82.49 o 
 -10   1  11       79.31        7.82     41.69 o 
  -9   1  11       31.12       -8.51     54.20 o 
  -8   1  11       72.51       95.45     40.19 o 
  -7   1  11       30.29       47.51     45.04 o 
  -6   1  11      384.62      409.19     41.21 o 
  -5   1  11        0.58       20.18     33.78 o 
  -4   1  11       10.54       41.51     32.60 o 
  -3   1  11       21.36       -4.75     30.76 o 
  -2   1  11      108.18       91.83     33.61 o 
  -1   1  11        3.40       14.32     31.82 o 
   0   1  11      793.78      784.06     48.02 o 
   1   1  11      181.14      169.82     36.44 o 
   2   1  11       16.03      -41.75     41.75 o 
   3   1  11      129.31       62.63     86.40 o 
   4   1  11     1192.75     1358.80     95.27 o 
 -10   2  11        0.69      -36.86     41.48 o 
  -9   2  11        3.65      -42.54     42.54 o 
  -8   2  11       16.99       76.87     39.73 o 
  -7   2  11       28.63        0.28     35.79 o 
  -6   2  11       38.70       37.66     35.84 o 
  -5   2  11       10.28       13.92     33.02 o 
  -4   2  11     1897.79     1794.27     57.88 o 
  -3   2  11       22.74       47.19     33.12 o 
  -2   2  11      188.51      148.77     34.42 o 
  -1   2  11       42.53       52.04     32.32 o 
   0   2  11        5.64        0.05     27.54 o 
   1   2  11      730.87      732.94     48.14 o 
   2   2  11      400.28      462.88     61.76 o 
   3   2  11        4.89      -12.67     52.33 o 
   4   2  11       36.14      114.92     87.80 o 
 -10   3  11       10.29      -28.11     42.07 o 
  -9   3  11      252.64      367.96     46.78 o 
  -8   3  11        6.24       -6.94     36.14 o 
  -7   3  11      460.89      455.42     44.03 o 
  -6   3  11       18.51      -24.65     34.81 o 
  -5   3  11      118.57      152.20     35.94 o 
  -4   3  11       51.48       54.01     34.29 o 
  -3   3  11        7.16       59.56     33.33 o 
  -2   3  11      218.73      199.45     33.88 o 
  -1   3  11     1145.52     1188.25     59.29 o 
   0   3  11        7.35      -19.77     27.60 o 
   1   3  11      236.27      264.46     40.31 o 
   2   3  11       18.80       -7.63     68.65 o 
   3   3  11      780.74      801.78     80.75 o 
   4   3  11      608.75      656.82    104.58 o 
 -10   4  11       15.49       61.08     51.44 o 
  -9   4  11        1.01       43.33     41.92 o 
  -8   4  11      734.46      751.36     53.54 o 
  -7   4  11       88.15      101.43     38.57 o 
  -6   4  11      130.12      215.39     37.63 o 
  -5   4  11       11.34       -0.24     33.92 o 
  -4   4  11     1982.39     1928.37     60.15 o 
  -3   4  11      143.18      197.56     30.81 o 
  -2   4  11       75.62      107.70     30.60 o 
  -1   4  11       23.46       55.16     30.07 o 
   0   4  11       31.12       57.03     30.66 o 
   1   4  11       81.36       91.89     38.01 o 
   2   4  11      122.82      143.84     35.87 o 
   3   4  11      240.53      161.47     54.01 o 
   4   4  11       27.86      142.05     89.76 o 
 -10   5  11       11.23       20.08     75.92 o 
  -9   5  11       59.23      -28.56     59.09 o 
  -8   5  11       99.04      175.20     40.98 o 
  -7   5  11     1049.17     1079.75     56.35 o 
  -6   5  11      568.21      510.73     49.04 o 
  -5   5  11      392.34      323.74     40.86 o 
  -4   5  11        0.37        7.31     30.45 o 
  -3   5  11      279.32      287.44     34.13 o 
  -2   5  11        0.51        1.05     28.34 o 
  -1   5  11      941.90      913.04     46.23 o 
   0   5  11       26.82       50.60     26.31 o 
   1   5  11      115.59      104.09     36.43 o 
   2   5  11       26.36       29.64     35.14 o 
   3   5  11       35.85      106.60     54.39 o 
   4   5  11       75.97       40.98     49.95 o 
  -9   6  11       43.29       11.03     42.06 o 
  -8   6  11      170.78      164.93     48.51 o 
  -7   6  11        1.05       45.85     37.12 o 
  -6   6  11      148.07      153.57     37.43 o 
  -5   6  11      366.51      391.88     36.28 o 
  -4   6  11     1790.46     1654.90     51.78 o 
  -3   6  11        0.96       26.03     30.53 o 
  -2   6  11      204.92      184.03     40.46 o 
  -1   6  11      191.52      194.06     28.08 o 
   0   6  11      257.48      275.58     34.95 o 
   1   6  11       30.54      123.78     35.27 o 
   2   6  11      116.63      121.41     38.00 o 
   3   6  11        9.77        0.73     44.31 o 
  -9   7  11      179.93       69.43     50.62 o 
  -8   7  11        0.60      -22.75     38.74 o 
  -7   7  11      801.29      714.31     52.23 o 
  -6   7  11        0.51        8.04     35.70 o 
  -5   7  11      246.81      212.61     33.25 o 
  -4   7  11       39.45       44.26     27.11 o 
  -3   7  11      367.64      375.69     29.57 o 
  -2   7  11        2.46       -4.12     29.51 o 
  -1   7  11      333.27      416.46     32.04 o 
   0   7  11      223.99      280.97     34.54 o 
   1   7  11       15.38       50.80     37.00 o 
   2   7  11        0.65       43.94     38.41 o 
   3   7  11       63.16      108.45     47.36 o 
  -9   8  11       27.01       -1.46     49.87 o 
  -8   8  11      116.11      136.06     46.13 o 
  -7   8  11       23.86       34.56     34.78 o 
  -6   8  11        1.78       63.00     30.73 o 
  -5   8  11       83.20       49.33     29.49 o 
  -4   8  11      457.30      499.61     34.24 o 
  -3   8  11       16.15       57.45     28.06 o 
  -2   8  11      175.46      179.27     29.31 o 
  -1   8  11      537.16      575.56     35.38 o 
   0   8  11       39.67       77.92     35.80 o 
   1   8  11      173.94      183.35     39.61 o 
   2   8  11      280.37      272.60     42.98 o 
   3   8  11       14.76       20.42     46.29 o 
  -9   9  11        3.03       50.69     63.21 o 
  -8   9  11        0.01       14.42     36.38 o 
  -7   9  11       12.67       -8.65     31.09 o 
  -6   9  11       56.96      137.22     31.23 o 
  -5   9  11        2.50      -20.54     29.19 o 
  -4   9  11      245.48      316.90     30.20 o 
  -3   9  11       95.22      101.71     29.67 o 
  -2   9  11        8.94       28.96     28.03 o 
  -1   9  11       13.35       59.56     27.10 o 
   0   9  11       93.21      108.80     37.87 o 
   1   9  11        4.94      -35.64     35.64 o 
   2   9  11       54.80       44.89     44.84 o 
   3   9  11       62.96       68.19     42.93 o 
  -9  10  11      129.24      202.22     92.83 o 
  -8  10  11      201.82      168.70     42.35 o 
  -7  10  11      246.70      204.34     34.94 o 
  -6  10  11        9.47       23.00     30.64 o 
  -5  10  11       94.69      108.70     31.43 o 
  -4  10  11      103.95      134.85     32.31 o 
  -3  10  11      564.44      594.74     37.13 o 
  -2  10  11        1.52        2.78     32.09 o 
  -1  10  11      367.26      382.00     59.17 o 
   0  10  11       70.93       42.00     41.49 o 
   1  10  11      263.32      287.56     43.59 o 
   2  10  11       10.49        9.60     39.65 o 
  -8  11  11       72.40        1.19     36.81 o 
  -7  11  11       93.06      138.74     34.29 o 
  -6  11  11       80.16      121.89     32.86 o 
  -5  11  11        9.26       36.89     31.44 o 
  -4  11  11        1.89       -9.41     30.38 o 
  -3  11  11      345.46      314.96     33.64 o 
  -2  11  11        3.18       33.15     35.64 o 
  -1  11  11       51.84       52.99     37.61 o 
   0  11  11      744.73      746.36     60.54 o 
   1  11  11       21.34       16.20     39.77 o 
   2  11  11      174.40      189.54     44.57 o 
  -8  12  11       15.74       92.84     46.50 o 
  -7  12  11      140.83       95.34     62.40 o 
  -6  12  11       16.81       19.80     32.97 o 
  -5  12  11       24.53       -7.43     32.37 o 
  -4  12  11        1.43        2.41     30.99 o 
  -3  12  11      146.39      137.53     33.10 o 
  -2  12  11      125.64      138.12     38.67 o 
  -1  12  11        0.78       54.67     39.86 o 
   0  12  11      119.26      157.36     42.24 o 
   1  12  11        0.60      -40.43     40.43 o 
   2  12  11       54.29       28.12     49.64 o 
  -7  13  11       97.96      107.90     73.29 o 
  -6  13  11       54.71        2.87     33.59 o 
  -5  13  11      200.58      214.39     35.15 o 
  -4  13  11      151.24      172.24     34.49 o 
  -3  13  11      742.25      696.64     46.46 o 
  -2  13  11       10.63       26.87     34.09 o 
  -1  13  11       90.17       23.91     40.64 o 
   0  13  11       45.84       42.33     40.68 o 
   1  13  11      117.77      228.35     87.66 o 
  -7  14  11        0.53      -38.86     38.86 o 
  -6  14  11      123.37      157.84     36.20 o 
  -5  14  11        0.52       47.52     34.63 o 
  -4  14  11      168.58      166.18     35.41 o 
  -3  14  11        0.06      -34.47     35.02 o 
  -2  14  11       71.10      -15.37     40.98 o 
  -1  14  11       24.52       95.29     42.96 o 
   0  14  11      709.24      753.89     54.75 o 
   1  14  11        2.70       12.44     43.96 o 
  -6  15  11       20.42       59.72     39.75 o 
  -5  15  11        2.79       47.17     34.76 o 
  -4  15  11       87.55       79.27     34.81 o 
  -3  15  11       53.48       15.36     37.56 o 
  -2  15  11       60.28       66.13     42.29 o 
  -1  15  11        0.27       83.09     43.38 o 
   0  15  11       48.06       55.40     43.50 o 
  -5  16  11        1.91       30.56     36.58 o 
  -4  16  11      528.72      596.90     47.36 o 
  -3  16  11      302.12      322.21     44.92 o 
  -2  16  11        3.99        2.35     51.62 o 
  -1  16  11       41.98      101.14     44.48 o 
  -8   0  12      108.92       43.27     57.04 o 
  -6   0  12       93.78      194.28     91.58 o 
  -4   0  12      101.44      116.26     53.45 o 
  -2   0  12      321.35      265.16     52.67 o 
   0   0  12        2.08        1.38     48.21 o 
   2   0  12       88.03       -2.24     69.90 o 
  -9   1  12      232.41      281.51     49.80 o 
  -8   1  12       29.72       60.80     42.12 o 
  -7   1  12      174.29      205.64     41.98 o 
  -6   1  12       24.95      -49.22     56.54 o 
  -5   1  12       94.83      104.46     47.62 o 
  -4   1  12        0.01      -25.58     35.78 o 
  -3   1  12        0.40       -8.49     33.78 o 
  -2   1  12        6.47       20.30     35.42 o 
  -1   1  12       77.26       65.52     35.39 o 
   0   1  12        0.08      -33.27     33.27 o 
   1   1  12        0.88        4.62     41.11 o 
   2   1  12       56.13       -7.55     71.30 o 
  -9   2  12       93.14       79.11     44.32 o 
  -8   2  12       12.98       20.91     41.28 o 
  -7   2  12        0.14       28.67     37.74 o 
  -6   2  12      937.56      950.73     95.86 o 
  -5   2  12      215.98      160.20     39.28 o 
  -4   2  12        0.79       10.74     36.56 o 
  -3   2  12      235.23      238.78     39.17 o 
  -2   2  12       99.70       89.32     37.02 o 
  -1   2  12        0.05       13.13     33.20 o 
   0   2  12       16.11       12.21     33.60 o 
   1   2  12       35.45       78.48     44.53 o 
   2   2  12       27.70      -71.86     71.86 o 
   3   2  12       66.67       17.06     88.36 o 
  -9   3  12       41.84      107.72     44.44 o 
  -8   3  12        0.07       -4.15     39.06 o 
  -7   3  12       72.43       13.83     48.03 o 
  -6   3  12       54.42       76.89     37.54 o 
  -5   3  12       79.68       27.86     41.46 o 
  -4   3  12        7.34      -33.29     33.29 o 
  -3   3  12        0.38       36.56     39.21 o 
  -2   3  12        4.56        3.97     33.29 o 
  -1   3  12        2.95      -20.49     34.51 o 
   0   3  12      289.54      305.47     39.10 o 
   1   3  12        5.98       10.90     42.70 o 
   2   3  12      106.89      -15.76     56.93 o 
  -9   4  12       18.53       -2.06     47.50 o 
  -8   4  12      169.40      214.77     44.74 o 
  -7   4  12      357.47      398.94     45.55 o 
  -6   4  12        7.63      -22.20     37.15 o 
  -5   4  12        0.48       25.23     36.96 o 
  -4   4  12       75.37       64.95     36.65 o 
  -3   4  12      260.09      243.97     40.23 o 
  -2   4  12        2.95        1.11     34.44 o 
  -1   4  12      122.28       94.02     37.47 o 
   0   4  12       29.34      -20.53     36.68 o 
   1   4  12      160.80      192.21     40.19 o 
   2   4  12       40.80       48.70     70.46 o 
  -9   5  12       33.44       59.14     44.80 o 
  -8   5  12        0.15      -31.75     39.87 o 
  -7   5  12       25.43        9.02     36.82 o 
  -6   5  12      988.21     1025.95     59.01 o 
  -5   5  12      264.46      240.03     40.08 o 
  -4   5  12       53.32       46.63     36.23 o 
  -3   5  12        1.86       -3.46     35.60 o 
  -2   5  12       18.02      -26.84     52.79 o 
  -1   5  12       23.95      -31.20     31.20 o 
   0   5  12       85.26       88.46     40.79 o 
   1   5  12      113.91       86.24     48.16 o 
   2   5  12     1933.16     1759.04     97.66 o 
  -9   6  12      111.45       80.88     60.36 o 
  -8   6  12       17.34       45.55     42.13 o 
  -7   6  12      102.20       67.41     40.20 o 
  -6   6  12       51.26      102.70     39.16 o 
  -5   6  12      307.10      336.59     41.68 o 
  -4   6  12       32.01       25.48     36.07 o 
  -3   6  12      327.66      342.31     36.44 o 
  -2   6  12       31.27       63.48     33.82 o 
  -1   6  12      272.73      282.73     36.39 o 
   0   6  12       80.86      121.74     42.60 o 
   1   6  12        0.26      -10.32     46.09 o 
   2   6  12        0.23       18.22     61.11 o 
  -9   7  12       13.69       17.24     42.84 o 
  -8   7  12       13.93        6.55     41.85 o 
  -7   7  12       36.84       61.62     41.69 o 
  -6   7  12      266.28      203.98     43.02 o 
  -5   7  12      108.11       38.39     37.95 o 
  -4   7  12        0.11       23.15     32.58 o 
  -3   7  12       25.05       29.67     31.81 o 
  -2   7  12      718.25      735.27     46.54 o 
  -1   7  12       40.91       25.70     33.22 o 
   0   7  12       12.34      -27.78     46.35 o 
   1   7  12      208.51      189.13     49.32 o 
   2   7  12      717.26      711.75     62.28 o 
  -8   8  12       49.84       75.61     43.30 o 
  -7   8  12      144.41      151.23     44.88 o 
  -6   8  12      146.35      152.57     41.67 o 
  -5   8  12        2.09        8.87     32.78 o 
  -4   8  12      191.64      235.04     35.53 o 
  -3   8  12       20.06      -13.01     30.48 o 
  -2   8  12       11.81       42.94     33.80 o 
  -1   8  12        2.37      -13.35     46.96 o 
   0   8  12      117.63      132.91     40.50 o 
   1   8  12       59.31      177.56     42.48 o 
   2   8  12      196.56      234.50     44.80 o 
  -8   9  12        0.44      -40.40     48.79 o 
  -7   9  12       34.42       96.01     43.59 o 
  -6   9  12       18.91       23.71     36.99 o 
  -5   9  12        9.70      -28.94     34.02 o 
  -4   9  12       27.20       11.83     35.39 o 
  -3   9  12       10.61       -4.30     35.09 o 
  -2   9  12      785.54      914.18     44.72 o 
  -1   9  12      177.75      218.20     41.16 o 
   0   9  12       22.21       51.12     40.25 o 
   1   9  12        1.93      -19.00     52.55 o 
  -8  10  12        0.05       18.15     44.91 o 
  -7  10  12      193.22      204.54     45.62 o 
  -6  10  12      516.23      549.22     44.03 o 
  -5  10  12        5.16      -34.16     34.16 o 
  -4  10  12      140.87      139.97     30.58 o 
  -3  10  12      331.28      380.74     35.36 o 
  -2  10  12        1.04       -7.30     31.48 o 
  -1  10  12       46.57       94.51     40.28 o 
   0  10  12       35.18       98.68     70.02 o 
   1  10  12       27.61       14.95     43.10 o 
  -7  11  12       28.22       24.32     38.83 o 
  -6  11  12        7.17       -5.03     33.49 o 
  -5  11  12       12.45      -19.59     31.20 o 
  -4  11  12       57.97       99.28     33.31 o 
  -3  11  12       65.77      100.10     33.09 o 
  -2  11  12      102.01      138.50     36.80 o 
  -1  11  12       20.62       66.75     41.42 o 
   0  11  12        0.99       91.39     42.55 o 
  -7  12  12      158.02      104.88     37.01 o 
  -6  12  12      269.45      276.19     38.15 o 
  -5  12  12       17.92       49.81     34.65 o 
  -4  12  12        9.80        6.10     34.00 o 
  -3  12  12        0.46      -30.00     30.00 o 
  -2  12  12        6.92       55.35     40.43 o 
  -1  12  12      124.16      203.01     44.41 o 
   0  12  12        0.79        5.30     41.45 o 
  -6  13  12       23.76      -15.40     35.06 o 
  -5  13  12        6.77      -21.00     32.28 o 
  -4  13  12      405.45      542.24     40.92 o 
  -3  13  12      299.83      306.11     41.26 o 
  -2  13  12      258.84      294.68     46.74 o 
  -1  13  12      184.94      188.01     45.60 o 
  -5  14  12        7.42       39.40     35.94 o 
  -4  14  12       20.44       -9.03     49.51 o 
  -3  14  12      129.42       90.98     45.93 o 
  -2  14  12       64.36       92.68     49.92 o 
  -7   0  13        7.03       59.57    167.77 o 
  -5   0  13       67.10       96.76     55.27 o 
  -3   0  13       51.48       11.70     52.30 o 
  -1   0  13      957.66      895.06    116.04 o 
   1   0  13      299.27      350.92     98.43 o 
  -8   1  13      101.69       79.69     45.01 o 
  -7   1  13        9.11        2.11     40.97 o 
  -6   1  13      692.92      704.27     58.40 o 
  -5   1  13        4.04        3.84     38.73 o 
  -4   1  13      384.89      434.64     45.46 o 
  -3   1  13        0.62       15.15     39.04 o 
  -2   1  13      158.81      204.40     40.68 o 
  -1   1  13        0.00       35.80     40.12 o 
   0   1  13       26.55       29.14     36.20 o 
   1   1  13        0.01       91.47     61.70 o 
  -8   2  13        4.55      -16.60     41.81 o 
  -7   2  13        7.84      -39.13     39.13 o 
  -6   2  13      290.89      290.83     43.94 o 
  -5   2  13      701.93      683.48     51.59 o 
  -4   2  13       47.87       13.73     38.39 o 
  -3   2  13       45.56       68.78     39.92 o 
  -2   2  13      339.70      362.01     49.57 o 
  -1   2  13       21.05      -10.09     37.73 o 
   0   2  13       17.59       35.66     44.90 o 
   1   2  13       62.86       78.95     60.34 o 
  -8   3  13       57.90      -17.46     42.28 o 
  -7   3  13       57.70       45.23     51.22 o 
  -6   3  13       56.19       73.15     39.92 o 
  -5   3  13        3.73       82.54     47.88 o 
  -4   3  13        5.03      -36.76     36.76 o 
  -3   3  13       22.49        0.75     36.68 o 
  -2   3  13      117.17      253.43     41.28 o 
  -1   3  13      287.59      342.99     58.36 o 
   0   3  13      178.84      256.03     50.97 o 
   1   3  13        9.28       -6.99     78.85 o 
  -8   4  13       23.53      -33.61     68.93 o 
  -7   4  13       16.23       59.63     42.89 o 
  -6   4  13       25.00       81.10     39.49 o 
  -5   4  13      517.28      619.25     84.24 o 
  -4   4  13        0.76      -36.36     36.36 o 
  -3   4  13        3.21       31.45     59.01 o 
  -2   4  13       25.32       16.03     39.29 o 
  -1   4  13       48.17      100.75     42.26 o 
   0   4  13       31.11        1.50     98.01 o 
   1   4  13       21.68       40.94    115.62 o 
  -8   5  13        3.21       55.01     42.93 o 
  -7   5  13       44.31       89.53     41.79 o 
  -6   5  13      614.30      636.29     53.40 o 
  -5   5  13      357.82      387.02     49.84 o 
  -4   5  13      129.15      132.52     41.34 o 
  -3   5  13        2.36       13.14     38.24 o 
  -2   5  13      181.26      266.63     42.68 o 
  -1   5  13       65.84       83.88     44.60 o 
   0   5  13        1.62      -36.94     45.33 o 
   1   5  13      140.74      161.96    129.32 o 
  -8   6  13      116.69      149.08     46.51 o 
  -7   6  13       22.13       67.15     51.01 o 
  -6   6  13      278.07      208.48     50.65 o 
  -5   6  13       66.75       48.02     39.03 o 
  -4   6  13       48.65       41.14     39.50 o 
  -3   6  13       40.69       86.06     38.24 o 
  -2   6  13       18.38      -23.23     48.15 o 
  -1   6  13       53.67       33.29     53.78 o 
   0   6  13      172.23      189.30     50.64 o 
  -7   7  13        0.05      -35.76     42.50 o 
  -6   7  13      422.68      514.16     50.30 o 
  -5   7  13      276.73      191.24     44.04 o 
  -4   7  13      374.12      464.44     46.67 o 
  -3   7  13       17.09       55.44     40.54 o 
  -2   7  13      184.51      249.99     41.98 o 
  -1   7  13        1.23       -5.66     41.23 o 
   0   7  13       63.81       99.11     51.80 o 
  -7   8  13       13.01       15.69     44.35 o 
  -6   8  13       13.37        6.16     42.06 o 
  -5   8  13      488.86      518.59     52.48 o 
  -4   8  13      192.42      294.28     43.23 o 
  -3   8  13       77.69       75.78     41.29 o 
  -2   8  13       71.01       73.31     33.35 o 
  -1   8  13        2.17       35.72     43.33 o 
   0   8  13      112.58      159.24     56.12 o 
  -7   9  13       16.85       -4.23     42.78 o 
  -6   9  13        9.88       25.50     47.10 o 
  -5   9  13       73.46      131.18     44.25 o 
  -4   9  13        6.87        3.73     54.08 o 
  -3   9  13      227.27      189.51     39.06 o 
  -2   9  13       77.13       17.56     40.46 o 
  -1   9  13      199.82      242.82     52.23 o 
  -6  10  13       62.99       43.56     44.13 o 
  -5  10  13      574.45      639.98     53.78 o 
  -4  10  13        0.01       36.45     37.20 o 
  -3  10  13      165.44      161.64     36.22 o 
  -2  10  13       37.93       91.63     44.01 o 
  -1  10  13       40.53       32.86     51.90 o 
  -5  11  13       42.72       90.64     39.82 o 
  -4  11  13       14.14       62.86     38.93 o 
  -3  11  13       69.12       31.69     38.47 o 
  -2  11  13        9.81        9.14     57.71 o 
  -6   0  14      133.43       98.84     64.22 o 
  -4   0  14        5.44       -4.53     54.54 o 
  -2   0  14        6.71       40.27     91.16 o 
  -7   1  14       16.57       53.59     45.16 o 
  -6   1  14       21.70       97.09     43.40 o 
  -5   1  14       61.70      142.29     43.50 o 
  -4   1  14        3.95       30.75     51.14 o 
  -3   1  14      306.16      349.99     47.13 o 
  -2   1  14       16.49       19.00     40.56 o 
  -1   1  14       58.20       21.33     40.36 o 
  -7   2  14        0.34      -16.84     43.13 o 
  -6   2  14       13.02       -5.50     43.66 o 
  -5   2  14      301.36      333.24     47.19 o 
  -4   2  14       45.68      109.43     42.16 o 
  -3   2  14      282.91      341.14     45.96 o 
  -2   2  14        8.99       13.85     40.91 o 
  -1   2  14       27.21       57.81     40.82 o 
  -7   3  14       98.02       63.06     45.25 o 
  -6   3  14       17.98       18.78     43.97 o 
  -5   3  14       60.19       40.12     42.74 o 
  -4   3  14      225.18      274.92     46.64 o 
  -3   3  14      290.70      356.73     47.28 o 
  -2   3  14      130.02      179.71     42.57 o 
  -1   3  14       16.48       57.08     48.40 o 
  -6   4  14        6.83       28.48     44.15 o 
  -5   4  14       56.10       -5.07     41.27 o 
  -4   4  14       35.62       38.63     42.23 o 
  -3   4  14      781.23      821.80     55.59 o 
  -2   4  14       76.77       38.95     40.28 o 
  -1   4  14      194.36      216.27     53.95 o 
  -6   5  14      247.04      303.72     49.13 o 
  -5   5  14       14.93      -36.32     42.05 o 
  -4   5  14       16.85      -48.99     49.46 o 
  -3   5  14      253.18      301.66     47.00 o 
  -2   5  14        1.57       40.44     42.74 o 
  -6   6  14       27.10        1.00     43.48 o 
  -5   6  14       34.35       65.90     42.19 o 
  -4   6  14       28.01       49.56     42.14 o 
  -3   6  14      340.58      479.63     49.59 o 
  -2   6  14        6.46      -26.15     41.37 o 
  -5   7  14      128.16      237.33     46.13 o 
  -4   7  14       76.01      128.03     59.62 o 
  -3   7  14      268.83      252.75     46.98 o 
                                                 
